# Supplementary material for: Pseudoknot length modulates the folding, conformational dynamics, and robustness of Xrn1 resistance of flaviviral xrRNAs
Source: Nat Commun. 2021 Nov 5;12:6417. doi: 10.1038/s41467-021-26616-x (PMC8571300; doi:10.1038/s41467-021-26616-x)
Supplement: Supplementary file 4 — Supplementary Data 1 [file 41467_2021_26616_MOESM4_ESM.txt]

>code for FRET distribution

function histfretv3_frames(path)
path='K:\SRR\20210917\1\20210917\s1201_0000'
savename=['a' path(end-9:end-5) path(end-4:end) 'j123'];
close all;
close all hidden;
fclose('all');
cd(path);
disp(path);
cali=1;

cross=0.05;
histd=-0.21:0.01:1.21;
timelength=1*2;

A=dir;
numfiles=size(A);

signal=histd';
signal(:,2)=0*histd';
signal3=histd';
signal3(:,2)=0*histd';
signallength=3;
k=1;
while (k < numfiles(1))
   if A(k).isdir ~=0
       k=k+1;
   end
   if A(k).isdir == 0
      sigfname=A(k).name       %sigfname is signal file name
      k=k+1;
      if (sigfname(end-2) == 't') && max(size(sigfname))>19
         if min(sigfname(17:20) == 'pair') || min(sigfname(16:19) == 'pair')
             cd(path);
             sigfid=fopen([sigfname(1:end-3) 'csv'],'r');                   
              firstheaderline=textscan(sigfid, '%f:%f-%f, %f:%f-%f, ,');
              temp = textscan(sigfid, '%f, %f, ,', 'headerlines', 1);
             data1=cell2mat(temp(1));
             data2=cell2mat(temp(2));
             data2=data2-data1.*cross;
             length=size(data1,1);
             fret=data2./(data2+data1*cali);
             
             d1=sgolayfilt(data1,0,5);
             d2=sgolayfilt(data2,0,5);
             d2=d2-d1.*cross;
             f1=d2./(d2+d1*cali);
             datatxt=dlmread([sigfname(1:end-3) 'txt']);
             if datatxt(1)==0 || datatxt(1)==1 || datatxt(1)==2 || datatxt(1)==3
          
                   fretl=floor(datatxt(2)/timelength);
                   
                  histtemp=hist(fret(1:fretl),histd);
                 signal(:,signallength)=histtemp';
                 signal(:,2)=signal(:,2)+histtemp';
                 histtemp=hist(f1(1:fretl),histd);
                 signal3(:,2)=signal3(:,2)+histtemp';
                 signallength=signallength+1;
             end
             

             fclose(sigfid);
             
         end
      end
   end
end
		
fclose('all');
cd('..')
save([savename 'histFRET.txt'],'signal','-ascii');
signal2=signal(:,1:2);
signal2(:,3)=signal3(:,2);
save([savename 'histplusFRET.txt'],'signal2','-ascii');
disp('done');
end
----------------------------------------------------------------
>code for TDP-heat map
clear
path='K:\SRR\20200905\S1301_0003dat4';
close all;
close all hidden;
fclose('all');
judge=1;
fretline=5e3;
cd(path);
disp(path);
             timeunit=0.5*2;
             Mt=[];Ht=[];Lt=[];statet=[];heatmap=[];Ht2=[];
A=dir;
numfiles=size(A);

cross=0.05;%209; 

figure;
hdl3=gcf;
k=1;
ks=[];
ksn=1;
while (k < numfiles(1))
   if A(k).isdir ~=0
       k=k+1;
   end
   if A(k).isdir == 0
      sigfname=A(k).name;       %sigfname is signal file name
      k=k+1;
      if (sigfname(end-2:end) == 'dat') 
    if (sigfname(end-4) == 'h')
        %if (sigfname(1:4) == 'pair')


    data1=dlmread(sigfname);
    data1c=dlmread([sigfname(1:end-8) 'c.dat']);
    data1c=[0;data1c];data1c=cumsum(data1c)+1;
              ks(ksn)=k;
             ksn=ksn+1;
             cd(path);   
                  hfret=max(data1(:,5));
     lfret=min(data1(:,5));
     mt1=double(data1(:,5)<hfret)+double(data1(:,5)>lfret);
     mfret=data1(find(mt1==2,1,'first'),5);
    for i=1:max(size(data1c))-1
if data1c(i+1)-data1c(i)>5
datai=data1(data1c(i):data1c(i+1)-1,:);             

datai(:,1)=datai(:,1)+1-datai(1,1);
datai(1,5)=datai(2,5);

if max(datai(:,5))>min(datai(:,5))
    htcount=1;
    statet(end+1,1)=1;heatmap(end+1,1)=-10;statet(end,6)=-10;
    for ti=2:size(datai(:,1),1)
        if datai(ti,5)~=datai(ti-1,5)
            statet(end,2)=ti-1;statet(end,3)=ti-statet(end,1);statet(end,4)=mean(datai(statet(end,1):ti-1,4));statet(end,5)=mean(datai(statet(end,1):ti-1,5));
            statet(end+1,1)=ti;heatmap(end,2)=statet(end-1,4);heatmap(end+1,1)=statet(end-1,4);statet(end,6)=statet(end-1,4);
        end
        ti=ti+1;heatmap(end,2)=-10;
        statet(end,2)=ti-1;statet(end,3)=ti-statet(end,1);statet(end,4)=mean(datai(statet(end,1):ti-1,4));statet(end,5)=mean(datai(statet(end,1):ti-1,5));
    end
else
    statet(end+1,1)=1;statet(end,2)=max(size(datai(:,1)));statet(end,3)=max(size(datai(:,1)));statet(end,4)=mean(datai(:,4));statet(end,5)=mean(datai(:,5));
end


if max(datai(:,5))>min(datai(:,5)) 
    if sum(double(datai(:,5)==mfret))>0
     Mt(end+1,1)=find(datai(:,5)==mfret,1,'first');
     

         if max(datai(Mt(end,1):end,5))~=mfret || min(datai(Mt(end,1):end,5))~=mfret
            Mt(end,2)=find(datai(Mt(end,1):end,5)~=mfret,1,'first')-1;
        else
            Mt(end,2)=max(size(datai))-Mt(end,1)+1;
         end
    end
     
     if max(datai(:,5))==hfret
        Ht(end+1,1)=find(datai(:,5)==hfret,1,'first'); 
        
        if min(datai(Ht(end,1):end,5))<hfret
            Ht(end,2)=find(datai(Ht(end,1):end,5)<hfret,1,'first')-1;
        else
            Ht(end,2)=max(size(datai))-Ht(end,1)+1;
        end
     end
     
     if min(datai(:,5))==lfret
        Lt(end+1,1)=find(datai(:,5)==lfret,1,'first'); 
        
                if max(datai(Lt(end,1):end,5))>lfret
            Lt(end,2)=find(datai(Lt(end,1):end,5)>lfret,1,'first')-1;
        else
            Lt(end,2)=max(size(datai))-Lt(end,1)+1;
        end
     end
end
end
    end
    
         end
         
      end
   end
end

heatmap2=heatmap;
for i=size(heatmap2,1)-1:-1:1
    if heatmap2(i,2) == -10 && abs(heatmap2(i,1) - heatmap2(i+1,2))>0.15
        heatmap2(i,2) = heatmap2(i+1,2);
    end
end
		
fclose('all');
disp('done');
---------------------------------------------------------------------------------------
Code for trace selecting
function Stalled_FRETnoALEX_manualverify_noextragraphs_170724(path)

path='K:\SRR\20210917\1\20210917\s1201_0000';

savename=['a0701s1201'];
close all;
close all hidden;
fclose('all');
judge=1;
cd(path);
disp(path);

cross=0.05; 
cali=1;
timeunit=1*2; 
debug=0; 
A=dir;
numfiles=size(A);
tstate=[]; 
savepath1=[path '/saved-traces-1'];
mkdir(savepath1);
savepath2=[path '/saved-traces-2'];
mkdir(savepath2);

figure;
hdl3=gcf;  
k=1;  

while (k < numfiles(1)+1) 
   if A(k).isdir ~=0  
       k=k+1;
   end
   if A(k).isdir == 0 
      sigfname=A(k).name       
      k=k+1;
      if (sigfname(end-2:end) == 'csv')  
          if (sigfname(16:19) == 'pair')
              cd(path);
             sigfid=fopen(sigfname,'r');                   
             firstheaderline=textscan(sigfid, '%f:%f-%f, %f:%f-%f, ,');  
             temp1 = textscan(sigfid, '%f, %f, ,', 'headerlines', 1); 
                                                                       
             data1=cell2mat(temp1(1));  
             data2=cell2mat(temp1(2)); 
            
              length=floor(min(max(size(data1)),max(size(data2)))/2)*2*2;
      
              data2=data2-data1*cross; 
              fret = 1./(1+cali*data1./(data2+eps)+eps);
              time=(1:length/2)*timeunit; 
              fret=fret.*double((data2+data1)>0.2*max(pwc_medfiltit(data1,7)));
         
              data1t = data1;
              data2t = data2;
              data3t = data2;
              frett = pwc_medfiltit(fret,3);
                    
                
                if min(frett)<0.05
                T2=find(frett<0.05,1,'first')-1;
                else
                    T2=1;
                end

                class = 5;  
                
if T2>5
    DT2a=mean(data1t(min(T2+2,round(length/2)):min(T2+6,round(length/2))));
    DT2b=mean(data1t(1:min(T2,round(length/2))));
    ADT2a=mean(data3t(min(T2+2,round(length/2)):min(T2+6,round(length/2))));
    ADT2b=mean(data3t(1:min(T2,round(length/2))));
    AFT2a=mean(data2t(min(T2+2,round(length/2)):min(T2+6,round(length/2))));
    AFT2b=mean(data2t(1:min(T2,round(length/2))));
    
               if DT2a*0.8>DT2b && ADT2a<0.8*ADT2b && AFT2a<0.3*AFT2b 
                    class = 2;    
                                
               elseif DT2a<0.2*DT2b && AFT2a<0.3*AFT2b  
                     class = 1;
               end     
               if class==2
               if min(data1t(T2+6:end))<0.2*DT2a
                    Tend=find(data1t(T2+6:end)<0.2*DT2a,1,'first')+T2+5;
               else
                   Tend=max(size(data1t))-1;
               end
               if mean(data1t(T2+1:Tend))<0.8*DT2a
                   class=5;
               end
               end
               
end
                
                
                if mean(frett(1:T2-1))<0.15 %reject if FRET starts out too low
                    class = 5;                    
                end
                
                if mean(frett(max(T2-5,1):max(T2-1,2)))<0.07 %Reject if FRET drifted down too low before T2
                    class = 5;
                end
                
                if debug ==1
                
  
                A2=mean(data2(1:T2));
                A3=mean(data2(min(T2+1,size(data2)):min(T2+20,size(data2))));
            
                %After finding the T2 for our keeper, we can plot it:             
                 figure(hdl3);
                 subplot(3,1,1);                    
                    plot(time,data1(1:length/2),'g',time,data2(1:length/2),'red');                    

                    grid on;
                    zoom on; 
                    hold on;
                    if class <3
                        plot((1:T2)*timeunit,ones(1,T2)*A2,'LineWidth',4,'Color','blue');  
                        plot((T2:T2+20)*timeunit,ones(1,21)*A3,'LineWidth',4,'Color','black');
                    end
                    grid on;
                    zoom on; 
                    hold off;
                title(['5 for false +, 2 for false -']);
                subplot(3,1,2);                  
                    plot(time,data2(1:length/2),'r');
                    axis tight;
                    grid on;
                    zoom on; 
                    title(['Molecule ' num2str(k) ' of ' num2str(numfiles(1)) 'is class: ' num2str(class)]);
               subplot(3,1,3);
                    plot(time, fret(1:length/2),'b');
                    
                    grid on;
                    zoom on;
                    title(sigfname  );
                end
                    
             saveM = [0 0];
             if class==5
                 saveM(1)=5;
                 saveM(2)=0;
             end
             if class==2
                 saveM(1)=2;
                 saveM(2)=T2*timeunit;
                 copyfile(sigfname,savepath2);
             end
             if class==1
                 saveM(1)=1;
                 saveM(2)=T2*timeunit;
                 copyfile(sigfname,savepath1);
             end
            if debug ==1
             Edecide=input('5 for false +, 2 for false -');     %% Manual selection
               if size(Edecide,1) == 1
                     if Edecide==5
                        saveM(1)=5;
                        saveM(2)=0;
                     elseif Edecide==2
                        [gt,gI] = ginput(1);
                        T2=round(gt/timeunit)*timeunit;
                        saveM(1)=2;
                        saveM(2)=T2;
            
                    end
               end
            end
            save([sigfname(1:end-3) 'txt'],'saveM','-ascii');
                                   
          fclose(sigfid);   
          end
      end
   end
end
                                      
fclose('all');
disp('done');
end
----------------------------------------------------------------------------------------------
Code for transfer to dat files

unction transferdatv160608(path)
path='K:\SRR\20210821\3\S1101_0000';
close all;
close all hidden;
fclose('all');
cd(path);
disp(path);
timeunit=1*2;
FRETdat=[];
savepath2=[path 'dat'];
mkdir(savepath2);
savepath3=[path 'dat2'];
savepath4=[path 'dat4'];
mkdir(savepath4);
A=dir;
numfiles=size(A);

newdata3=[];
newdata3c=[];
newdata3n=1;
k=1;
while (k < numfiles(1))
   if A(k).isdir ~=0
       k=k+1;
   end
   if A(k).isdir == 0
      sigfname=A(k).name       
      k=k+1;
      newdata=[];
      if (sigfname(end-2) == 't') && max(size(sigfname))>19
         if min(sigfname(17:20) == 'pair') || min(sigfname(16:19) == 'pair')
            savename=[sigfname(1) sigfname(4:5) sigfname(8:10) sigfname(25:end-3) 'dat'];
         
         
             cd(path);
             sigfid=fopen([sigfname(1:end-3) 'csv'],'r');                
  firstheaderline=textscan(sigfid, '%f:%f-%f, %f:%f-%f, ,');
              temp = textscan(sigfid, '%f, %f, ,', 'headerlines', 1);
             data1=cell2mat(temp(1));
             data2=cell2mat(temp(2));
             judge=dlmread([sigfname(1:end-3) 'txt']);
             if judge(1) > -1 && judge(1)<4
                 length=floor((judge(2)-5*timeunit)/timeunit);  %This takes T2 in seconds and converts to frames
                 if length>0
                     newdatat=[];
               newdatat(:,1)=timeunit*2*(1:length);
              newdatat(:,2)=data1(1:length);
                 newdatat(:,3)=data2(1:length);
                 
                 newdata3c(end+1,1)=length;
                 newdata3(end+1:end+length,1)=size(newdata3,1)+(1:length);
                 newdata3(end+1-length:end,2)=data1(1:length)./(data1(1:length)+data2(1:length));
                 newdata3(end+1-length:end,3)=data2(1:length)./(data1(1:length)+data2(1:length));
                 
                 if size(newdata3,1)+length >40000
                                     cd(savepath4);

                save([num2str(newdata3n) 'z.dat'],'newdata3','-ascii');
                save([num2str(newdata3n) 'zc.dat'],'newdata3c','-ascii');
                cd(path);
                    newdata3=[];
                    newdata3c=[];
                    newdata3n=newdata3n+1;
                 end
                 

                cd(savepath2);

                save(savename,'newdatat','-ascii');
               
             
                cd(path);
               
                 end
             end
                
      end
   end
end

fclose('all');
end
cd(savepath4);

                save([num2str(newdata3n) 'z.dat'],'newdata3','-ascii');
                save([num2str(newdata3n) 'zc.dat'],'newdata3c','-ascii');
end
--------------------------------------------------------------------------------------------
Code for transition rate calculation

clear
path='K:\fang-lab RNA\xiaolin\20200928\S2201_0000dat4';
savename=['a' path(end-12:end-8) path(end-6:end-3) ];
close all;
close all hidden;
fclose('all');
cd(path);
disp(path);
cali=1;
cross=0.05;
h2mt=[];h2mf=[];h2lt=[];h2lf=[];
m2ht=[];m2hf=[];m2lt=[];m2lf=[];
l2mt=[];l2mf=[];l2ht=[];l2hf=[];
l2mtex=[];l2htex=[];h2mtex=[];h2ltex=[];m2htex=[];m2ltex=[];
hallf=[];mallf=[];lallf=[];hallt=[];mallt=[];lallt=[];
A=dir;
numfiles=size(A);
k=1;
while (k < numfiles(1))
   if A(k).isdir ~=0
       k=k+1;
   end
   if A(k).isdir == 0
      sigfname=A(k).name;       
      k=k+1;
      newdata=[];
      if (sigfname(end-2:end) == 'dat') 
if (sigfname(end-4) == 'h')
    data1=dlmread(sigfname);
    data1c=dlmread([sigfname(1:end-8) 'c.dat']);
    data1c=[0;data1c];data1c=cumsum(data1c)+1;

    length=size(data1,1);
    tempd=data1(:,4:5);
    datac=(tempd-cross.*(1-tempd))./(cali.*(1-tempd)+(tempd-cross.*(1-tempd)));
    data1(:,4:5)=datac;
    data1(:,4)=(data1(:,3)-cross.*data1(:,2))./(cali.*data1(:,2)+(data1(:,3)-cross.*data1(:,2)));
     hfret=max(data1(:,5));
     lfret=min(data1(:,5));
     mt1=double(data1(:,5)<hfret)+double(data1(:,5)>lfret);
     mfret=data1(find(mt1==2,1,'first'),5);
     for i=1:max(size(data1c))-1
         datai=data1(data1c(i):data1c(i+1)-1,:); transl=0;translt=0;transh=0;transht=0;transm=0;transmt=0;
         if max(datai(:,5)) ~= min(datai(:,5)) && max(size(datai))>5
         for jt=2:max(size(datai))-1;
             if datai(jt-1,5) ~= datai(jt,5) && datai(jt+1,5) ~= datai(jt,5)
                 datai(jt,5) = datai(jt-1,5);
             end
         end
         end
         
         if max(datai(:,5)) ~= min(datai(:,5)) && max(size(datai))>5
             jt=1;
             for j=2:max(size(datai))
                 if datai(j,5)~= datai(j-1,5)
                     if datai(j-1,5) == hfret && datai(j,5) == mfret
                     h2mt(end+1,1)=j-jt;h2mf(end+1:end+j-jt,1)=datai(jt:j-1,4); hallf(end+1:end+j-jt,1)=datai(jt:j-1,4);   transm=2;   transmt= j-jt;  hallt(end+1,1)=j-jt;
                     if transh >0
                         h2mtex(end+1,1)=j-jt;h2mtex(end,transh)=transht;
                     end
                     elseif datai(j-1,5) == hfret && datai(j,5) == lfret
                     h2lt(end+1,1)=j-jt;h2lf(end+1:end+j-jt,1)=datai(jt:j-1,4); hallf(end+1:end+j-jt,1)=datai(jt:j-1,4);   transl=2;   translt= j-jt;   hallt(end+1,1)=j-jt;   
                     if transh >0
                         h2ltex(end+1,1)=j-jt;h2ltex(end,transh)=transht;
                     end
                     elseif datai(j-1,5) == mfret && datai(j,5) == hfret
                     m2ht(end+1,1)=j-jt;m2hf(end+1:end+j-jt,1)=datai(jt:j-1,4);mallf(end+1:end+j-jt,1)=datai(jt:j-1,4);    transh=2;   transht= j-jt;  mallt(end+1,1)=j-jt;
                                               if transm >0
                         m2htex(end+1,1)=j-jt;m2htex(end,transm)=transmt;
                     end                    
                     elseif datai(j-1,5) == mfret && datai(j,5) == lfret
                                              if transm >0
                         m2ltex(end+1,1)=j-jt;m2ltex(end,transm)=transmt;
                     end
                     m2lt(end+1,1)=j-jt;m2lf(end+1:end+j-jt,1)=datai(jt:j-1,4);mallf(end+1:end+j-jt,1)=datai(jt:j-1,4);    transl=3;   translt= j-jt;    mallt(end+1,1)=j-jt;                   
                     elseif datai(j-1,5) == lfret && datai(j,5) == mfret
                     l2mt(end+1,1)=j-jt;l2mf(end+1:end+j-jt,1)=datai(jt:j-1,4);lallf(end+1:end+j-jt,1)=datai(jt:j-1,4);    transm=3;   transmt= j-jt;  lallt(end+1,1)=j-jt;
                     if transl >0
                         l2mtex(end+1,1)=j-jt;l2mtex(end,transl)=translt;
                     end
                     elseif datai(j-1,5) == lfret && datai(j,5) == hfret
                     l2ht(end+1,1)=j-jt;l2hf(end+1:end+j-jt,1)=datai(jt:j-1,4);lallf(end+1:end+j-jt,1)=datai(jt:j-1,4);    transh=3;   transht= j-jt;  lallt(end+1,1)=j-jt;
                     if transl >0
                         l2htex(end+1,1)=j-jt;l2htex(end,transl)=translt;
                     end
                     end
                     jt=j;
                 end
             end
             
             if datai(j,5) == hfret && j>jt
                 hallf(end+1:end+j-jt+1,1)=datai(jt:j,4); hallt(end+1,1)=j-jt+1;
             elseif datai(j,5) == mfret && j>jt
                 mallf(end+1:end+j-jt+1,1)=datai(jt:j,4); mallt(end+1,1)=j-jt+1;
             elseif datai(j,5) == lfret && j>jt
                 lallf(end+1:end+j-jt+1,1)=datai(jt:j,4); lallt(end+1,1)=j-jt+1;
             end
          elseif max(datai(:,5)) == min(datai(:,5)) && max(size(datai))>5
             if datai(1,5)==hfret
                 hallt(end+1,1)=max(size(datai));hallf(end+1:end+max(size(datai)),1)=datai(:,4); 
             elseif datai(1,5)==mfret
                 mallt(end+1,1)=max(size(datai));mallf(end+1:end+max(size(datai)),1)=datai(:,4);
             elseif datai(1,5)==lfret
                 lallt(end+1,1)=max(size(datai));lallf(end+1:end+max(size(datai)),1)=datai(:,4); 
             end            
         end
         
     end
     
end
      end
   end
   end

cd('..')
 save([savename '81hallf.txt'],'hallf','-ascii');
 save([savename '82mallf.txt'],'mallf','-ascii'); 
 save([savename '83lallf.txt'],'lallf','-ascii');
 save([savename '84hallt.txt'],'hallt','-ascii');
 save([savename '85mallt.txt'],'mallt','-ascii'); 
 save([savename '86lallt.txt'],'lallt','-ascii'); 
 
 save([savename '01h2mt.txt'],'h2mt','-ascii');
 save([savename '02h2lt.txt'],'h2lt','-ascii'); 
  save([savename '03m2ht.txt'],'m2ht','-ascii');
   save([savename '04m2lt.txt'],'m2lt','-ascii');
    save([savename '05l2ht.txt'],'l2ht','-ascii');
     save([savename '06l2mt.txt'],'l2mt','-ascii');

fclose('all');
