# Supplementary material for: Pseudoknot length modulates the folding, conformational dynamics, and robustness of Xrn1 resistance of flaviviral xrRNAs
Source: Nat Commun. 2021 Nov 5;12:6417. doi: 10.1038/s41467-021-26616-x (PMC8571300; doi:10.1038/s41467-021-26616-x)
Supplement: Supplementary file 6 — Source Data [file 41467_2021_26616_MOESM6_ESM.xlsx]

## Sheet: fig1c
figure1c	Mg2+																						EDTA
	ZIKV-xrRNA2		DENV3-xrRNA1		DENV2-xrRNA1		DENV1-xrRNA1		MVE-xrRNA2		WNV-xrRNA2		DENV2-xrRNA2		ZIKV-xrRNA1		MVE-xrRNA1		WNV-xrRNA1		USUV-xrRNA1		ZIKV-xrRNA2		DENV3-xrRNA1		DENV2-xrRNA1		DENV1-xrRNA1		MVE-xrRNA2		WNV-xrRNA2		DENV2-xrRNA2		ZIKV-xrRNA1		MVE-xrRNA1		WNV-xrRNA1		USUV-xrRNA1
	qRg	(qRg)2I(q)/I0	qRg	(qRg)2I(q)/I0	qRg	(qRg)2I(q)/I0	qRg	(qRg)2I(q)/I0	qRg	(qRg)2I(q)/I0	qRg	(qRg)2I(q)/I0	qRg	(qRg)2I(q)/I0	qRg	(qRg)2I(q)/I0	qRg	(qRg)2I(q)/I0	qRg	(qRg)2I(q)/I0	qRg	(qRg)2I(q)/I0	qRg	(qRg)2I(q)/I0	qRg	(qRg)2I(q)/I0	qRg	(qRg)2I(q)/I0	qRg	(qRg)2I(q)/I0	qRg	(qRg)2I(q)/I0	qRg	(qRg)2I(q)/I0	qRg	(qRg)2I(q)/I0	qRg	(qRg)2I(q)/I0	qRg	(qRg)2I(q)/I0	qRg	(qRg)2I(q)/I0	qRg	(qRg)2I(q)/I0
	0	0	0	0	0.08122	0.00658	0	0	0	0	0.06797	0	0.06772	0	0.092	0.00844	0	0	0.05849	0.004	0.07223	0	0	0	0	0	0	0	0	0	0	0	0	0	0	0	0	0	0	0	0	0	0	0
	0.04966	0.00246	0.04336	0.00187	0.08401	0.00704	0.04391	0.00192	0.0489	0.00238	0.07042	0	0.07016	0	0.138	0.01892	0.04645	0.00215	0.06033	0.0076	0.07484	0	0.05533	0.00306	0.05225	0.00273	0.05663	0.00321	0.052	0.0029	0.06171	0.0038	0.06153	0.00378	0.0574	0.00329	0.05885	0.00346	0.05139	0.00264	0.04868	0.00237	0.04974	0.00247
	0.09932	0.00983	0.08672	0.0075	0.08691	0.00753	0.08781	0.00769	0.0978	0.00952	0.07296	0	0.07269	0	0.184	0.03348	0.09291	0.0086	0.06223	0.00274	0.07753	0	0.11066	0.01219	0.1045	0.01088	0.11326	0.01277	0.10401	0.01157	0.12341	0.01515	0.12305	0.01507	0.11481	0.01312	0.11771	0.01379	0.10278	0.01053	0.09735	0.00945	0.09948	0.00986
	0.14897	0.02203	0.13008	0.01683	0.0899	0.00806	0.13172	0.01725	0.14669	0.02137	0.07559	0	0.07531	0	0.23	0.05198	0.13936	0.0193	0.06419	0.00364	0.08033	0	0.16598	0.0273	0.15675	0.02437	0.16989	0.02859	0.15601	0.02591	0.18512	0.03386	0.18458	0.03368	0.17221	0.02936	0.17656	0.03085	0.15416	0.02358	0.14603	0.02117	0.14923	0.0221
	0.19863	0.03894	0.17344	0.02978	0.093	0.00862	0.17562	0.03053	0.19559	0.03777	0.07831	0.00747	0.07803	0.00434	0.276	0.07427	0.18582	0.03414	0.06621	0.00406	0.08323	0.00571	0.22131	0.04819	0.209	0.04305	0.22652	0.05044	0.20802	0.04577	0.24682	0.05965	0.2461	0.05936	0.22962	0.05181	0.23542	0.05441	0.20555	0.04166	0.1947	0.03743	0.19897	0.03907
	0.24829	0.06039	0.2168	0.04627	0.0962	0.00923	0.21953	0.04743	0.24449	0.0586	0.08114	0.01217	0.08084	0.00146	0.322	0.10016	0.23227	0.05299	0.0683	0.00484	0.08623	0.01079	0.27664	0.0746	0.26125	0.06672	0.28315	0.07806	0.26002	0.07094	0.30853	0.0921	0.30763	0.0917	0.28702	0.08015	0.29427	0.08413	0.25694	0.06458	0.24338	0.05808	0.24871	0.06059
	0.29795	0.08618	0.26016	0.06617	0.09951	0.00987	0.26344	0.06781	0.29339	0.08364	0.08406	0	0.08376	0	0.368	0.12945	0.27872	0.0757	0.07045	0.00458	0.08933	0	0.33197	0.10623	0.3135	0.09511	0.33978	0.11109	0.31202	0.10115	0.37024	0.1307	0.36916	0.13022	0.34442	0.11403	0.35312	0.11962	0.30833	0.0921	0.29206	0.08291	0.29845	0.08647
	0.34761	0.11606	0.30352	0.08934	0.10294	0.01056	0.30734	0.09153	0.34229	0.11267	0.08709	0.0117	0.08678	0.00671	0.414	0.16188	0.32518	0.10208	0.07266	0.00555	0.09256	0.00887	0.3873	0.14268	0.36575	0.12794	0.39641	0.14912	0.36403	0.13607	0.43194	0.17487	0.43068	0.17437	0.40183	0.153	0.41198	0.16039	0.35972	0.12393	0.34073	0.11169	0.34819	0.11644
	0.39726	0.14973	0.34688	0.11559	0.10649	0.0113	0.35125	0.11841	0.39118	0.14541	0.09023	0.01511	0.08991	0.00881	0.46	0.19719	0.37163	0.1319	0.07495	0.00591	0.09589	0.00904	0.44262	0.18353	0.418	0.16484	0.45304	0.19167	0.41603	0.17534	0.49365	0.22391	0.49221	0.22347	0.45923	0.19658	0.47083	0.20589	0.4111	0.15975	0.38941	0.14416	0.39794	0.15021
	0.44692	0.18687	0.39024	0.14475	0.11016	0.01209	0.39515	0.14823	0.44008	0.18156	0.09349	0.01463	0.09315	0.01201	0.506	0.2351	0.41809	0.16491	0.07731	0.00491	0.09935	0.00944	0.49795	0.22828	0.47025	0.20543	0.50967	0.23822	0.46804	0.21853	0.55535	0.27708	0.55373	0.27683	0.51664	0.24419	0.52969	0.25552	0.46249	0.19918	0.43808	0.18003	0.44768	0.18747
	0.49658	0.22713	0.4336	0.17659	0.11395	0.01293	0.43906	0.18077	0.48898	0.22078	0.09686	0.01411	0.09651	0.01057	0.552	0.27527	0.46454	0.20082	0.07975	0.00656	0.10293	0.01005	0.55328	0.27642	0.5225	0.24926	0.5663	0.28818	0.52004	0.26522	0.61706	0.33358	0.61526	0.33367	0.57404	0.29524	0.58854	0.30861	0.51388	0.24182	0.48676	0.21894	0.49742	0.22784
	0.54624	0.27013	0.47696	0.21088	0.11787	0.01383	0.48297	0.21581	0.53788	0.26271	0.10035	0.01453	0.09999	0.01109	0.598	0.31742	0.51099	0.23936	0.08226	0.00768	0.10664	0.01313	0.60861	0.32738	0.57475	0.29607	0.62293	0.34096	0.57204	0.30684	0.67877	0.39259	0.67679	0.39318	0.63144	0.3491	0.64739	0.36447	0.56527	0.28725	0.53544	0.26056	0.54716	0.27095
	0.5959	0.31544	0.52032	0.24737	0.12194	0.01479	0.52687	0.25306	0.58678	0.30697	0.10397	0.01338	0.10359	0.01521	0.644	0.36118	0.55745	0.28019	0.08485	0.00633	0.11049	0.01345	0.66394	0.38058	0.627	0.34409	0.67956	0.39591	0.62405	0.34439	0.74047	0.4532	0.73831	0.45453	0.68885	0.40509	0.70625	0.42239	0.61666	0.33499	0.58411	0.30451	0.5969	0.31639
	0.64555	0.36271	0.56368	0.2858	0.12613	0.01583	0.57078	0.29226	0.63567	0.35316	0.10772	0.01637	0.10733	0.01524	0.69	0.40624	0.6039	0.32292	0.08752	0.00865	0.11447	0.01296	0.71926	0.4354	0.67925	0.39894	0.73619	0.45239	0.67605	0.39251	0.80218	0.51459	0.79984	0.51676	0.74625	0.46229	0.7651	0.47122	0.66804	0.38368	0.63279	0.35039	0.64665	0.36182
	0.69521	0.41139	0.60704	0.3259	0.13048	0.01693	0.61468	0.33313	0.68457	0.40086	0.1116	0.01876	0.1112	0.01374	0.736	0.45217	0.65036	0.36735	0.09027	0.00764	0.1186	0.01538	0.77459	0.49122	0.7315	0.44871	0.79282	0.50975	0.72806	0.45436	0.86388	0.57587	0.86136	0.58986	0.80366	0.5191	0.82396	0.54834	0.71943	0.43011	0.68146	0.39785	0.69639	0.4104
	0.74487	0.46113	0.6504	0.36739	0.13497	0.01811	0.65859	0.37536	0.73347	0.44966	0.11562	0.01741	0.1152	0.01395	0.782	0.49844	0.69681	0.41299	0.09312	0.0087	0.12287	0.01547	0.82992	0.54776	0.78375	0.50008	0.84945	0.56731	0.78006	0.50295	0.92559	0.63618	0.92289	0.63269	0.86106	0.57486	0.88281	0.60289	0.77082	0.49395	0.73014	0.43144	0.74613	0.46619
	0.79453	0.51148	0.69376	0.40996	0.13962	0.01937	0.7025	0.41864	0.78237	0.49912	0.11979	0.01683	0.11936	0.01208	0.828	0.54448	0.74326	0.45953	0.09605	0.00922	0.1273	0.01574	0.88525	0.58894	0.836	0.5404	0.90608	0.62406	0.83206	0.53547	0.9873	0.69417	0.98442	0.69802	0.91846	0.6299	0.94166	0.63789	0.82221	0.53684	0.77882	0.49515	0.79587	0.51197
	0.84419	0.56199	0.73712	0.45334	0.14443	0.02072	0.7464	0.46271	0.83127	0.54884	0.12411	0.01811	0.12366	0.01811	0.874	0.58524	0.78972	0.50659	0.09907	0.01025	0.13189	0.01728	0.94058	0.66553	0.88825	0.60644	0.96271	0.67525	0.88407	0.60613	1.049	0.74553	1.04594	0.75086	0.97587	0.70194	1.00052	0.71895	0.8736	0.59125	0.82749	0.54679	0.84561	0.56459
	0.89384	0.61214	0.78048	0.49722	0.14941	0.02216	0.79031	0.50718	0.88016	0.59838	0.12859	0.0182	0.12812	0.01773	0.92	0.63939	0.83617	0.55383	0.10219	0.00957	0.13665	0.01719	0.9959	0.70272	0.9405	0.64528	1.01934	0.73004	0.93607	0.64761	1.11071	0.80893	1.10747	0.81074	1.03327	0.73152	1.05937	0.77708	0.92498	0.65057	0.87617	0.59816	0.89536	0.61293
	0.9435	0.66157	0.82384	0.54129	0.15455	0.0237	0.83421	0.55183	0.92906	0.6472	0.13322	0.01951	0.13274	0.01687	0.966	0.68412	0.88263	0.60087	0.10541	0.01226	0.14158	0.02005	1.05123	0.75964	0.99275	0.7089	1.07597	0.78267	0.98808	0.70322	1.17241	0.84195	1.16899	0.86048	1.09068	0.7827	1.11823	0.82138	0.97637	0.69004	0.92484	0.64913	0.9451	0.66517
	0.99316	0.71064	0.8672	0.58528	0.15987	0.02534	0.87812	0.59633	0.97796	0.69228	0.13802	0.02268	0.13753	0.01899	1.012	0.72903	0.92908	0.64737	0.10873	0.01158	0.14668	0.02115	1.10656	0.81925	1.045	0.75355	1.1326	0.83344	1.04008	0.76281	1.23412	0.87798	1.23052	0.91649	1.14808	0.83808	1.17708	0.87528	1.02776	0.732	0.97352	0.67639	0.99484	0.71219
	1.04282	0.75352	0.91056	0.6289	0.16538	0.0271	0.92203	0.64668	1.02686	0.73186	0.143	0.0259	0.14248	0.02195	1.058	0.76749	0.97553	0.69297	0.11215	0.01524	0.15197	0.02196	1.16189	0.85995	1.09725	0.80633	1.18923	0.88194	1.09208	0.79809	1.29583	0.96368	1.29205	0.96202	1.20548	0.91748	1.23593	0.90976	1.07915	0.79143	1.0222	0.73143	1.04458	0.74748
	1.09248	0.79236	0.95392	0.67199	0.17108	0.02898	0.96593	0.67527	1.07576	0.79749	0.14816	0.0241	0.14762	0.0242	1.104	0.80831	1.02199	0.73469	0.11568	0.01276	0.15745	0.0236	1.21722	0.90502	1.1495	0.85058	1.24586	0.9306	1.14409	0.85269	1.35753	0.95353	1.35357	1.01358	1.26289	0.94481	1.29479	0.96968	1.13054	0.8332	1.07087	0.78163	1.09432	0.795
	1.14213	0.83941	0.99728	0.71204	0.17697	0.03099	1.00984	0.74049	1.12465	0.83461	0.1535	0.02639	0.15294	0.02452	1.15	0.85714	1.06844	0.78721	0.11932	0.0121	0.16313	0.02532	1.27254	0.94475	1.20175	0.9049	1.30249	0.97946	1.19609	0.89617	1.41924	0.99805	1.4151	1.04832	1.32029	0.9741	1.35364	1.01036	1.18192	0.877	1.11955	0.82545	1.14407	0.84508
	1.19179	0.8834	1.04064	0.75147	0.18306	0.03314	1.05374	0.75599	1.17355	0.87232	0.15903	0.02771	0.15846	0.0263	1.196	0.88557	1.1149	0.82024	0.12308	0.01659	0.16901	0.02901	1.32787	1.00864	1.254	0.95411	1.35912	1.02331	1.2481	0.93734	1.48094	1.05434	1.47662	1.09721	1.3777	1.03721	1.4125	1.04552	1.23331	0.91747	1.16822	0.87476	1.19381	0.88734
	1.24145	0.92428	1.084	0.79157	0.18937	0.03543	1.09765	0.80193	1.22245	0.89307	0.16477	0.03113	0.16417	0.0263	1.242	0.92381	1.16135	0.86404	0.12695	0.01536	0.1751	0.03055	1.3832	1.03124	1.30625	0.97483	1.41575	1.06687	1.3001	0.98524	1.54265	1.10994	1.53815	1.08794	1.4351	1.04602	1.47135	1.05278	1.2847	0.95685	1.2169	0.89669	1.24355	0.93714
	1.29111	0.95637	1.12736	0.82934	0.19589	0.03789	1.14156	0.83623	1.27135	0.93669	0.17071	0.03113	0.17009	0.03002	1.288	0.95682	1.2078	0.90339	0.13095	0.01713	0.18141	0.03166	1.43853	1.03744	1.3585	1.01402	1.47238	1.10177	1.3521	1.02633	1.60436	1.12765	1.59968	1.17023	1.4925	1.09355	1.5302	1.13222	1.33609	0.99988	1.26558	0.94087	1.29329	0.9569
	1.34077	0.99584	1.17072	0.86497	0.20264	0.0405	1.18546	0.88128	1.32025	0.9778	0.17686	0.03435	0.17622	0.03079	1.334	0.98946	1.25426	0.92134	0.13507	0.01803	0.18796	0.03469	1.49386	1.07191	1.41075	1.0086	1.52901	1.14312	1.40411	1.06403	1.66606	1.19936	1.6612	1.1687	1.54991	1.12802	1.58906	1.11686	1.38748	1.02859	1.31425	0.97876	1.34303	1.00057
	1.39042	1.02717	1.21408	0.90221	0.20962	0.0433	1.22937	0.93434	1.36914	1.0205	0.18324	0.03917	0.18258	0.03445	1.38	1.02169	1.30071	0.96518	0.13933	0.02006	0.19473	0.03743	1.54918	1.12182	1.463	1.08061	1.58564	1.17912	1.45611	1.10808	1.72777	1.19633	1.72273	1.20768	1.60731	1.13894	1.64791	1.14684	1.43886	1.07235	1.36293	0.99629	1.39278	1.0318
	1.44008	1.06659	1.25744	0.9377	0.21684	0.04629	1.27327	0.97079	1.41804	1.08776	0.18985	0.03917	0.18916	0.03768	1.426	1.05433	1.34717	0.97048	0.14371	0.02173	0.20175	0.03907	1.60451	1.15241	1.51525	1.13711	1.64227	1.22224	1.50812	1.10224	1.78947	1.23464	1.78425	1.22788	1.66472	1.18904	1.70677	1.17922	1.49025	1.09247	1.4116	1.02599	1.44252	1.06613
	1.48974	1.09441	1.3008	0.97035	0.22431	0.04948	1.31718	0.96344	1.46694	1.06094	0.19669	0.04395	0.19598	0.03851	1.472	1.06831	1.39362	1.03616	0.14824	0.02253	0.20903	0.04151	1.65984	1.16232	1.5675	1.1048	1.6989	1.25117	1.56012	1.13861	1.85118	1.27375	1.84578	1.26828	1.72212	1.23498	1.76562	1.21226	1.54164	1.13935	1.46028	1.05783	1.49226	1.08736
	1.5394	1.11732	1.34416	1.0015	0.23203	0.05288	1.36109	1.01585	1.51584	1.15085	0.20378	0.04604	0.20304	0.04132	1.518	1.08928	1.44007	1.04102	0.15291	0.02427	0.21656	0.0458	1.71517	1.15518	1.61975	1.1807	1.75553	1.27215	1.61212	1.17436	1.91289	1.27331	1.90731	1.24918	1.77952	1.22928	1.82447	1.2209	1.59303	1.13964	1.50896	1.09373	1.542	1.11865
	1.58906	1.1409	1.38752	1.03057	0.24003	0.05652	1.40499	1.03879	1.56474	1.0735	0.21113	0.04647	0.21036	0.0445	1.564	1.11872	1.48653	1.05819	0.15772	0.02582	0.22437	0.04886	1.7705	1.18988	1.672	1.22564	1.81216	1.30149	1.66413	1.18113	1.97459	1.25922	1.96883	1.28133	1.83693	1.27093	1.88333	1.24233	1.64442	1.18848	1.55763	1.12993	1.59174	1.14904
	1.63871	1.15755	1.43088	1.05733	0.24829	0.0604	1.4489	1.0641	1.61363	1.14805	0.21874	0.05099	0.21795	0.04763	1.61	1.13502	1.53298	1.06897	0.16269	0.02792	0.23246	0.05267	1.82582	1.22345	1.72425	1.19072	1.86879	1.3288	1.71613	1.18544	2.0363	1.29685	2.03036	1.29324	1.89433	1.2858	1.94218	1.27297	1.6958	1.20664	1.60631	1.1428	1.64149	1.16326
	1.68837	1.17846	1.47424	1.0873	0.25683	0.06453	1.4928	1.1115	1.66253	1.19617	0.22663	0.05516	0.22581	0.05105	1.656	1.14807	1.57944	1.09302	0.16781	0.02845	0.24084	0.05564	1.88115	1.2144	1.7765	1.19965	1.92542	1.35341	1.76814	1.20592	2.098	1.33046	2.09188	1.31145	1.95174	1.28511	2.00104	1.28964	1.74719	1.21709	1.65498	1.14514	1.69123	1.17651
	1.73803	1.20219	1.5176	1.11549	0.2657	0.06895	1.53671	1.10456	1.71143	1.15787	0.2348	0.05683	0.23395	0.05409	1.702	1.16792	1.62589	1.08001	0.17309	0.03015	0.24953	0.05975	1.93648	1.20253	1.82875	1.2414	1.98205	1.37127	1.82014	1.21668	2.15971	1.34845	2.15341	1.33742	2.00914	1.29797	2.05989	1.29183	1.79858	1.22863	1.70366	1.15293	1.74097	1.19372
	1.78769	1.22589	1.56096	1.13697	0.27484	0.07366	1.58062	1.14684	1.76033	1.1487	0.24326	0.06328	0.24238	0.05735	1.748	1.17395	1.67234	1.11213	0.17854	0.03325	0.25852	0.06473	1.99181	1.24538	1.881	1.2552	2.03868	1.38677	1.87214	1.18816	2.22142	1.37517	2.21494	1.35056	2.06654	1.32823	2.11874	1.29806	1.84997	1.21966	1.75234	1.16793	1.79071	1.20718
	1.83735	1.23635	1.60432	1.15349	0.28431	0.07868	1.62452	1.15684	1.80923	1.16739	0.25204	0.06736	0.25112	0.06206	1.794	1.1853	1.7188	1.13118	0.18416	0.03627	0.26784	0.06819	2.04714	1.21893	1.93325	1.27379	2.09531	1.40677	1.92415	1.25012	2.28312	1.40358	2.27646	1.38215	2.12395	1.32873	2.1776	1.26936	1.90136	1.24076	1.80101	1.18448	1.84045	1.2182
	1.887	1.24402	1.64768	1.17456	0.2941	0.08404	1.66843	1.14404	1.85812	1.17706	0.26112	0.07185	0.26018	0.06724	1.84	1.19214	1.76525	1.12767	0.18996	0.0374	0.2775	0.0728	2.10246	1.23219	1.9855	1.27134	2.15194	1.42394	1.97615	1.28173	2.34483	1.38651	2.33799	1.38481	2.18135	1.33409	2.23645	1.27151	1.95274	1.25224	1.84969	1.20392	1.8902	1.22921
	1.93666	1.26206	1.69104	1.18732	0.30422	0.08974	1.71233	1.20805	1.90702	1.219	0.27054	0.07602	0.26956	0.06921	1.886	1.19215	1.81171	1.15212	0.19594	0.03784	0.28751	0.07843	2.15779	1.25805	2.03775	1.26553	2.20857	1.43059	2.02816	1.2641	2.40653	1.40323	2.39951	1.38229	2.23876	1.33838	2.29531	1.29316	2.00413	1.25521	1.89836	1.21868	1.93994	1.2349
	1.98632	1.2772	1.7344	1.19996	0.31471	0.09582	1.75624	1.13799	1.95592	1.2268	0.28029	0.08126	0.27928	0.07617	1.932	1.19705	1.85816	1.13171	0.20211	0.04173	0.29787	0.08401	2.21312	1.26418	2.09	1.27927	2.2652	1.43429	2.08016	1.23912	2.46824	1.48663	2.46104	1.40927	2.29616	1.32971	2.35416	1.32136	2.05552	1.25775	1.94704	1.21842	1.98968	1.22872
	2.03598	1.28951	1.77776	1.21362	0.32554	0.1023	1.80015	1.20114	2.00482	1.18733	0.2904	0.08412	0.28935	0.08085	1.978	1.19827	1.90461	1.15201	0.20847	0.04402	0.30861	0.0896	2.26845	1.27091	2.14225	1.26348	2.32183	1.44032	2.13216	1.23669	2.52995	1.46292	2.52257	1.40454	2.35356	1.34551	2.41301	1.3322	2.10691	1.26777	1.99572	1.21682	2.03942	1.23686
	2.08564	1.29816	1.82112	1.22474	0.33675	0.10919	1.84405	1.23224	2.05372	1.21351	0.30087	0.09216	0.29978	0.08787	2.024	1.20482	1.95107	1.18951	0.21504	0.04647	0.31974	0.09535	2.32378	1.27277	2.1945	1.26622	2.37846	1.45285	2.18417	1.24424	2.59165	1.45258	2.58409	1.40279	2.41097	1.36081	2.47187	1.33772	2.1583	1.27591	2.04439	1.21754	2.08916	1.24311
	2.13529	1.3008	1.86448	1.23586	0.34835	0.11654	1.88796	1.17281	2.10261	1.20361	0.31171	0.09836	0.31059	0.09166	2.07	1.21826	1.99752	1.11844	0.22181	0.05035	0.33127	0.10245	2.3791	1.26819	2.24675	1.29978	2.43509	1.45966	2.23617	1.25674	2.65336	1.51417	2.64562	1.42223	2.46837	1.36436	2.53072	1.34644	2.20968	1.27698	2.09307	1.22276	2.13891	1.23908
	2.18495	1.30796	1.90784	1.24387	0.36035	0.12435	1.93186	1.18556	2.15151	1.21537	0.32295	0.10521	0.32178	0.09877	2.116	1.21258	2.04398	1.16718	0.22879	0.05189	0.34321	0.11017	2.43443	1.29752	2.299	1.31214	2.49172	1.46154	2.28818	1.25702	2.71506	1.5545	2.70714	1.42383	2.52578	1.37703	2.58958	1.35586	2.26107	1.28028	2.14174	1.21334	2.18865	1.24725
	2.23461	1.31578	1.9512	1.24617	0.37277	0.13266	1.97577	1.20989	2.20041	1.17748	0.3346	0.11217	0.33339	0.10548	2.162	1.19499	2.09043	1.18166	0.23599	0.0558	0.35558	0.11813	2.48976	1.32336	2.35125	1.30976	2.54835	1.45965	2.34018	1.25698	2.77677	1.57059	2.76867	1.4408	2.58318	1.39596	2.64843	1.36405	2.31246	1.28413	2.19042	1.21012	2.23839	1.25351
	2.28427	1.30898	1.99456	1.24593	0.3856	0.1415	2.01968	1.20177	2.24931	1.24594	0.34666	0.11917	0.34541	0.1126	2.208	1.18532	2.13688	1.17582	0.24343	0.06001	0.3684	0.12678	2.54509	1.28153	2.4035	1.30244	2.60498	1.46166	2.39218	1.26962	2.83848	1.56732	2.8302	1.49199	2.64058	1.42181	2.70728	1.36748	2.36385	1.28865	2.2391	1.23176	2.28813	1.24112
	2.33393	1.30003	2.03792	1.24738	0.39889	0.1509	2.06358	1.19093	2.29821	1.24206	0.35916	0.12722	0.35786	0.12053	2.254	1.19219	2.18334	1.15425	0.25109	0.06257	0.38169	0.13452	2.60042	1.27411	2.45575	1.28941	2.66161	1.46311	2.44419	1.27024	2.90018	1.56141	2.89172	1.5092	2.69799	1.43726	2.76614	1.3803	2.41524	1.27862	2.28777	1.2381	2.33787	1.23094
	2.38358	1.29307	2.08128	1.25419	0.41263	0.16087	2.10749	1.1667	2.3471	1.23454	0.37211	0.13672	0.37076	0.12921	2.3	1.19831	2.22979	1.15112	0.25899	0.06705	0.39545	0.14364	2.65574	1.29357	2.508	1.27769	2.71824	1.45968	2.49619	1.25796	2.96189	1.56345	2.95325	1.4531	2.75539	1.44134	2.82499	1.40008	2.46662	1.25682	2.33645	1.22321	2.38762	1.22596
	2.43324	1.3086	2.12464	1.25583	0.42683	0.17145	2.15139	1.19279	2.396	1.23917	0.38553	0.14518	0.38413	0.13735	2.346	1.18596	2.27625	1.19018	0.26715	0.07112	0.40971	0.15371	2.71107	1.31155	2.56025	1.31288	2.77487	1.47113	2.5482	1.26615	3.02359	1.62167	3.01477	1.45582	2.8128	1.46273	2.88385	1.40739	2.51801	1.27369	2.38512	1.22137	2.43736	1.23806
	2.4829	1.3279	2.168	1.25463	0.44154	0.1827	2.1953	1.18078	2.4449	1.32754	0.39942	0.15575	0.39798	0.14716	2.392	1.19166	2.3227	1.15592	0.27556	0.07529	0.42448	0.16504	2.7664	1.32483	2.6125	1.35251	2.8315	1.48535	2.6002	1.27655	3.0853	1.68417	3.0763	1.47347	2.8702	1.48464	2.9427	1.40531	2.5694	1.29524	2.4338	1.22041	2.4871	1.25074
	2.53256	1.31814	2.21136	1.25792	0.45674	0.1946	2.23921	1.21118	2.4938	1.24503	0.41383	0.16445	0.41233	0.15712	2.438	1.18173	2.36915	1.17037	0.28424	0.08015	0.43978	0.17563	2.82173	1.3161	2.66475	1.34435	2.88813	1.46968	2.6522	1.26417	3.14701	1.6696	3.13783	1.48943	2.9276	1.47803	3.00155	1.3969	2.62079	1.28083	2.48248	1.20617	2.53684	1.2327
	2.58222	1.306	2.25472	1.25297	0.47248	0.20723	2.28311	1.19603	2.5427	1.27424	0.42875	0.17792	0.42719	0.16913	2.484	1.15525	2.41561	1.16166	0.29318	0.08543	0.45564	0.18676	2.87706	1.30238	2.717	1.33129	2.94476	1.46691	2.70421	1.25997	3.20871	1.71334	3.19935	1.47645	2.98501	1.47958	3.06041	1.40136	2.67218	1.27422	2.53115	1.1891	2.58658	1.22835
	2.63187	1.30719	2.29808	1.24696	0.48874	0.22059	2.32702	1.19608	2.59159	1.20841	0.4442	0.18952	0.4426	0.17983	2.53	1.1567	2.46206	1.15236	0.30242	0.09189	0.47207	0.20005	2.93238	1.32563	2.76925	1.33319	3.00139	1.4502	2.75621	1.26802	3.27042	1.69893	3.26088	1.50609	3.04241	1.5043	3.11926	1.40923	2.72356	1.26902	2.57983	1.19794	2.63633	1.22451
	2.68153	1.30842	2.34144	1.241	0.50559	0.23474	2.37092	1.18588	2.64049	1.25595	0.46022	0.20207	0.45855	0.19057	2.576	1.13056	2.50852	1.15459	0.31194	0.09621	0.48909	0.2139	2.98771	1.3101	2.8215	1.34851	3.05802	1.4648	2.80822	1.27841	3.33212	1.69705	3.3224	1.47968	3.09982	1.49683	3.17812	1.40449	2.77495	1.26414	2.6285	1.19819	2.68607	1.21637
	2.73119	1.3051	2.3848	1.2358	0.52299	0.24969	2.41483	1.19347	2.68939	1.24	0.47681	0.21448	0.47509	0.20425	2.622	1.16924	2.55497	1.14511	0.32176	0.10187	0.50672	0.22795	3.04304	1.31351	2.87375	1.32967	3.11465	1.46038	2.86022	1.27394	3.39383	1.71114	3.38393	1.49682	3.15722	1.48972	3.23697	1.41433	2.82634	1.26064	2.67718	1.19243	2.73581	1.20668
	2.78085	1.30131	2.42816	1.22176	0.541	0.26548	2.45874	1.17161	2.73829	1.24515	0.494	0.22984	0.49222	0.21683	2.668	1.13077	2.60142	1.1422	0.33189	0.1079	0.52499	0.24193	3.09837	1.32622	2.926	1.33071	3.17128	1.4706	2.91222	1.26902	3.45554	1.70703	3.44546	1.48638	3.21462	1.49646	3.29582	1.4215	2.87773	1.25191	2.72586	1.16784	2.78555	1.19542
	2.83051	1.30429	2.47152	1.21957	0.55963	0.28214	2.50264	1.16828	2.78719	1.21173	0.51182	0.24465	0.50996	0.23065	2.714	1.13854	2.64788	1.13197	0.34234	0.11553	0.54392	0.25958	3.1537	1.33957	2.97825	1.29834	3.22791	1.46305	2.96423	1.27574	3.51724	1.71813	3.50698	1.4949	3.27203	1.5172	3.35468	1.41817	2.92912	1.25646	2.77453	1.18063	2.83529	1.19884
	2.88016	1.29835	2.51488	1.22613	0.57892	0.29972	2.54655	1.16312	2.83608	1.26172	0.53027	0.25928	0.52835	0.24564	2.76	1.13207	2.69433	1.1214	0.35312	0.12114	0.56353	0.27591	3.20902	1.33395	3.0305	1.32956	3.28454	1.44719	3.01623	1.27897	3.57895	1.75721	3.56851	1.49417	3.32943	1.50643	3.41353	1.42669	2.9805	1.23556	2.82321	1.1833	2.88504	1.18346
	2.92982	1.29555	2.55824	1.19453	0.59885	0.31822	2.59045	1.14255	2.88498	1.20798	0.54939	0.2767	0.5474	0.26305	2.806	1.09956	2.74079	1.13786	0.36423	0.12934	0.58385	0.29355	3.26435	1.33983	3.08275	1.33156	3.34117	1.45178	3.06824	1.25294	3.64065	1.76721	3.63003	1.48608	3.38684	1.53804	3.47239	1.4062	3.03189	1.23462	2.87188	1.15943	2.93478	1.18052
	2.97948	1.27612	2.6016	1.19524	0.61948	0.33767	2.63436	1.11933	2.93388	1.22025	0.5692	0.29319	0.56714	0.27798	2.852	1.07168	2.78724	1.11287	0.3757	0.13658	0.6049	0.31253	3.31968	1.34591	3.135	1.31721	3.3978	1.46268	3.12024	1.27048	3.70236	1.755	3.69156	1.48063	3.44424	1.50797	3.53124	1.42382	3.08328	1.22822	2.92056	1.14773	2.98452	1.17421
	3.02914	1.2736	2.64496	1.19159	0.64083	0.35812	2.67827	1.12914	2.98278	1.25107	0.58972	0.31066	0.58758	0.2966	2.898	1.10165	2.83369	1.10813	0.38753	0.14511	0.6267	0.3329	3.37501	1.32577	3.18725	1.3327	3.45443	1.43433	3.17224	1.25098	3.76407	1.74976	3.75309	1.48508	3.50164	1.52571	3.59009	1.41667	3.13467	1.22145	2.96924	1.15099	3.03426	1.15309
	3.0788	1.26543	2.68832	1.17999	0.6629	0.37956	2.72217	1.11341	3.03168	1.15354	0.61098	0.3336	0.60877	0.31777	2.944	1.08444	2.88015	1.09894	0.39973	0.15361	0.6493	0.35356	3.43034	1.32633	3.2395	1.29422	3.51106	1.44576	3.22425	1.24977	3.82577	1.72542	3.81461	1.49477	3.55905	1.49959	3.64895	1.40525	3.18606	1.22366	3.01791	1.13574	3.084	1.15068
	3.12845	1.25387	2.73168	1.16633	0.68573	0.40201	2.76608	1.08285	3.08057	1.17466	0.63301	0.35195	0.63072	0.3356	2.99	1.07927	2.9266	1.09328	0.41232	0.16311	0.67271	0.37509	3.48566	1.33202	3.29175	1.30265	3.56769	1.44679	3.27625	1.23407	3.88748	1.74828	3.87614	1.48626	3.61645	1.48928	3.7078	1.40749	3.23744	1.19771	3.06659	1.11731	3.13375	1.14453
	3.17811	1.25282	2.77504	1.15497	0.70935	0.42548	2.80998	1.08417	3.12947	1.21132	0.65583	0.37389	0.65346	0.35677	3.036	1.04756	2.97306	1.04548	0.4253	0.17395	0.69696	0.39816	3.54099	1.32666	3.344	1.30161	3.62432	1.43764	3.32826	1.24926	3.94918	1.75024	3.93766	1.47928	3.67386	1.4996	3.76666	1.39634	3.28883	1.19348	3.11526	1.12796	3.18349	1.12766
	3.22777	1.24115	2.8184	1.14982	0.73379	0.44998	2.85389	1.03631	3.17837	1.19985	0.67948	0.396	0.67702	0.38039	3.082	1.06597	3.01951	1.06452	0.43869	0.18445	0.72209	0.42338	3.59632	1.35056	3.39625	1.30984	3.68095	1.41756	3.38026	1.24882	4.01089	1.77039	3.99919	1.48145	3.73126	1.47194	3.82551	1.38349	3.34022	1.18161	3.16394	1.10974	3.23323	1.1145
	3.27743	1.2259	2.86176	1.13833	0.75906	0.47549	2.8978	1.06299	3.22727	1.19304	0.70397	0.42263	0.70143	0.40332	3.128	1.0061	3.06596	1.0392	0.4525	0.19249	0.74813	0.447	3.65165	1.34878	3.4485	1.29613	3.73758	1.41499	3.43226	1.23988	4.0726	1.75385	4.06072	1.46881	3.78866	1.48216	3.88436	1.4015	3.39161	1.17614	3.21262	1.09528	3.28297	1.09955
	3.32709	1.21821	2.90512	1.11412	0.78519	0.50199	2.9417	1.05679	3.27617	1.12252	0.72936	0.44583	0.72672	0.42744	3.174	1.03054	3.11242	1.047	0.46675	0.20304	0.7751	0.47477	3.70698	1.33419	3.50075	1.30633	3.79421	1.40857	3.48427	1.2278	4.1343	1.75519	4.12224	1.45587	3.84607	1.4726	3.94322	1.37937	3.443	1.16216	3.26129	1.07704	3.33271	1.09909
	3.37674	1.20918	2.94848	1.12146	0.81224	0.5295	2.98561	1.03887	3.32506	1.14703	0.75565	0.47153	0.75292	0.45105	3.22	0.98899	3.15887	1.00951	0.48144	0.21677	0.80305	0.50259	3.7623	1.32326	3.553	1.31176	3.85084	1.39446	3.53627	1.24306	4.19601	1.73947	4.18377	1.44106	3.90347	1.47464	4.00207	1.39304	3.49438	1.14425	3.30997	1.07242	3.38246	1.07968
	3.4264	1.18891	2.99184	1.09083	0.84021	0.55792	3.02951	1.02788	3.37396	1.16327	0.7829	0.49828	0.78006	0.47849	3.266	1.01444	3.20533	1.01995	0.4966	0.22786	0.832	0.53038	3.81763	1.32944	3.60525	1.2751	3.90747	1.41431	3.58828	1.22486	4.25771	1.73194	4.24529	1.45598	3.96088	1.47167	4.06093	1.36096	3.54577	1.13782	3.35864	1.08572	3.4322	1.07094
	3.47606	1.17231	3.0352	1.09501	0.86914	0.58725	3.07342	0.99835	3.42286	1.17182	0.81112	0.52749	0.80819	0.50621	3.312	1.05369	3.25178	1.01136	0.51224	0.24132	0.862	0.55791	3.87296	1.32034	3.6575	1.2861	3.9641	1.38607	3.64028	1.23509	4.31942	1.74109	4.30682	1.45319	4.01828	1.48835	4.11978	1.36094	3.59716	1.13158	3.40732	1.06022	3.48194	1.05525
	3.52572	1.16996	3.07856	1.07703	0.89908	0.61022	3.11733	0.98708	3.47176	1.09398	0.84037	0.55691	0.83733	0.53275	3.358	0.96619	3.29823	0.99568	0.52836	0.2552	0.89308	0.5903	3.92829	1.32476	3.70975	1.28673	4.02073	1.38629	3.69228	1.19718	4.38113	1.73384	4.36835	1.45144	4.07568	1.4786	4.17863	1.34342	3.64855	1.11042	3.456	1.04084	3.53168	1.03806
	3.57538	1.15301	3.12192	1.05701	0.93006	0.64264	3.16123	0.96413	3.52066	1.09572	0.87067	0.58418	0.86752	0.56347	3.404	0.94988	3.34469	0.96399	0.545	0.26952	0.92528	0.62333	3.98362	1.32461	3.762	1.30291	4.07736	1.3684	3.74429	1.22146	4.44283	1.78131	4.42987	1.43579	4.13309	1.45627	4.23749	1.33125	3.69994	1.10131	3.50467	1.02968	3.58142	1.03095
	3.62503	1.13364	3.16528	1.05474	0.96208	0.67416	3.20514	0.95673	3.56955	1.10174	0.90206	0.61444	0.89879	0.59308	3.45	0.97077	3.39114	0.94596	0.56216	0.28517	0.95864	0.65753	4.03894	1.32279	3.81425	1.2663	4.13399	1.37579	3.79629	1.19497	4.50454	1.74681	4.4914	1.42417	4.19049	1.46014	4.29634	1.3408	3.75132	1.08002	3.55335	1.03292	3.63117	1.02134
	3.67469	1.11863	3.20864	1.03758	0.99522	0.70495	3.24904	0.94013	3.61845	1.07962	0.93458	0.65162	0.9312	0.62442	3.496	0.93274	3.4376	0.96616	0.57986	0.30095	0.9932	0.68912	4.09427	1.30816	3.8665	1.24886	4.19062	1.34832	3.8483	1.19521	4.56624	1.70162	4.55292	1.4177	4.2479	1.44769	4.3552	1.2918	3.80271	1.07017	3.60202	1.0012	3.68091	0.99858
	3.72435	1.10235	3.252	1.01598	1.02951	0.741	3.29295	0.93755	3.66735	1.0822	0.96828	0.68247	0.96477	0.65854	3.542	0.94245	3.48405	0.92722	0.59811	0.31888	1.02901	0.72316	4.1496	1.30365	3.91875	1.26366	4.24725	1.35437	3.9003	1.18693	4.62795	1.72402	4.61445	1.39909	4.3053	1.42004	4.41405	1.32491	3.8541	1.06526	3.6507	0.9912	3.73065	0.98717
	3.77401	1.08372	3.29536	1.01151	1.06497	0.77265	3.33686	0.88749	3.71625	1.07695	1.00319	0.71604	0.99956	0.69356	3.588	0.8763	3.5305	0.89253	0.61694	0.33538	1.06611	0.75611	4.20493	1.27965	3.971	1.24698	4.30388	1.31221	3.9523	1.19929	4.68966	1.68599	4.67598	1.38222	4.3627	1.40839	4.4729	1.28893	3.90549	1.05452	3.69938	0.99443	3.78039	0.95689
	3.82367	1.06732	3.33872	0.97815	1.10163	0.80332	3.38076	0.88739	3.76515	1.06876	1.03936	0.74739	1.0356	0.72475	3.634	0.90997	3.57696	0.88398	0.63637	0.35342	1.10455	0.79272	4.26026	1.28016	4.02325	1.22602	4.36051	1.32115	4.00431	1.17041	4.75136	1.71274	4.7375	1.41769	4.42011	1.42281	4.53176	1.28624	3.95688	1.03174	3.74805	0.97532	3.83013	0.95919
	3.87332	1.04938	3.38208	0.98586	1.1396	0.84015	3.42467	0.8959	3.81404	1.02949	1.07683	0.78299	1.07294	0.76238	3.68	0.89086	3.62341	0.90068	0.6564	0.37134	1.14437	0.82979	4.31558	1.27524	4.0755	1.23464	4.41714	1.31174	4.05631	1.14678	4.81307	1.71638	4.79903	1.37906	4.47751	1.3782	4.59061	1.28272	4.00826	1.03334	3.79673	0.97594	3.87988	0.93594
	3.92298	1.04623	3.42544	0.95959	1.17884	0.87395	3.46857	0.85048	3.86294	1.0515	1.11566	0.8171	1.11162	0.79726	3.726	0.85169	3.66987	0.86761	0.67707	0.39227	1.18563	0.86395	4.37091	1.24674	4.12775	1.21403	4.47377	1.30941	4.10832	1.13956	4.87477	1.64293	4.86055	1.36376	4.53492	1.35602	4.64947	1.27439	4.05965	1.01378	3.8454	0.95528	3.92962	0.91665
	3.97264	1.00558	3.4688	0.93739	1.21945	0.91446	3.51248	0.86529	3.91184	1.03216	1.15588	0.85395	1.1517	0.83003	3.772	0.88506	3.71632	0.84544	0.69839	0.41325	1.22838	0.89844	4.42624	1.26198	4.18	1.15102	4.5304	1.28228	4.16032	1.14562	4.93648	1.70384	4.92208	1.37731	4.59232	1.37826	4.70832	1.25757	4.11104	0.99747	3.89408	0.92088	3.97936	0.89951
	4.0223	0.99432	3.51216	0.91419	1.26145	0.94533	3.55639	0.84678	3.96074	0.92308	1.19756	0.89125	1.19322	0.86673	3.818	0.82194	3.76277	0.84775	0.72038	0.43544	1.27267	0.93401	4.48157	1.2487	4.23225	1.15714	4.58703	1.26633	4.21232	1.15296	4.99819	1.71889	4.98361	1.37658	4.64972	1.37106	4.76717	1.26092	4.16243	0.98589	3.94276	0.92391	4.0291	0.88337
	4.07196	0.98949	3.55552	0.89367	1.30489	0.97995	3.60029	0.82606	4.00964	0.90051	1.24073	0.92529	1.23624	0.90668	3.864	0.83549	3.80923	0.82278	0.74306	0.45536	1.31855	0.96959	4.5369	1.25997	4.2845	1.15412	4.64366	1.2454	4.26433	1.10184	5.05989	1.6584	5.04513	1.34747	4.70713	1.35744	4.82603	1.25024	4.21382	0.97634	3.99143	0.90852	4.07884	0.87225
	4.12161	0.96204	3.59888	0.88834	1.34983	1.01081	3.6442	0.80384	4.05853	0.92014	1.28547	0.95523	1.28082	0.93779	3.91	0.83964	3.85568	0.79003	0.76645	0.48135	1.36609	1.00063	4.59222	1.22903	4.33675	1.1811	4.70029	1.23238	4.31633	1.12946	5.1216	1.64588	5.10666	1.32047	4.76453	1.35206	4.88488	1.22912	4.2652	0.9637	4.04011	0.88268	4.12859	0.86785
	4.17127	0.93994	3.64224	0.88488	1.39631	1.03846	3.6881	0.77528	4.10743	0.90609	1.33182	0.98821	1.327	0.96457	3.956	0.80274	3.90214	0.78231	0.79058	0.50624	1.41535	1.03156	4.64755	1.19274	4.389	1.14018	4.75692	1.21343	4.36834	1.11065	5.1833	1.67696	5.16818	1.3235	4.82194	1.32276	4.94374	1.18481	4.31659	0.94015	4.08878	0.87824	4.17833	0.83667
	4.22093	0.92504	3.6856	0.8717	1.44442	1.07756	3.73201	0.74782	4.15633	0.93872	1.37983	1.02045	1.37484	1.00232	4.002	0.80896	3.94859	0.73874	0.81547	0.52966	1.46638	1.06443	4.70288	1.21207	4.44125	1.12684	4.81355	1.19236	4.42034	1.09698	5.24501	1.63798	5.22971	1.27499	4.87934	1.3089	5.00259	1.18502	4.36798	0.93589	4.13746	0.86317	4.22807	0.82497
	4.27059	0.90427	3.72896	0.85076	1.49417	1.10798	3.77592	0.74222	4.20523	0.93095	1.42958	1.05097	1.42441	1.03435	4.048	0.74741	3.99504	0.76506	0.84115	0.55446	1.51925	1.09258	4.75821	1.1712	4.4935	1.13405	4.87018	1.19186	4.47234	1.10012	5.30672	1.63942	5.29124	1.28697	4.93674	1.33288	5.06144	1.17156	4.41937	0.91087	4.18614	0.86258	4.27781	0.81076
	4.32025	0.88931	3.77232	0.85553	1.54564	1.13289	3.81982	0.70283	4.25413	0.8494	1.48113	1.07833	1.47576	1.06703	4.094	0.78564	4.0415	0.73718	0.86763	0.57937	1.57402	1.11704	4.81354	1.15692	4.54575	1.08771	4.92681	1.17269	4.52435	1.06448	5.36842	1.5864	5.35276	1.28112	4.99415	1.29599	5.1203	1.17084	4.47076	0.90777	4.23481	0.81547	4.32755	0.78484
	4.3699	0.86586	3.81568	0.82342	1.59887	1.16704	3.86373	0.69817	4.30302	0.83409	1.53453	1.10718	1.52897	1.09612	4.14	0.78369	4.08795	0.7203	0.89495	0.61062	1.63077	1.14359	4.86886	1.15155	4.598	1.09754	4.98344	1.17113	4.57635	1.05762	5.43013	1.58006	5.41429	1.24765	5.05155	1.28761	5.17915	1.15653	4.52214	0.87869	4.28349	0.82028	4.3773	0.76446
	4.41956	0.83967	3.85904	0.79858	1.65394	1.1875	3.90763	0.685	4.35192	0.8774	1.58985	1.1319	1.5841	1.11838	4.186	0.74568	4.13441	0.7056	0.92313	0.63748	1.68957	1.16329	4.92419	1.12045	4.65025	1.09996	5.04007	1.18004	4.62836	1.0555	5.49183	1.58646	5.47581	1.28278	5.10896	1.21735	5.23801	1.13622	4.57353	0.88052	4.33216	0.79952	4.42704	0.75387
	4.46922	0.82396	3.9024	0.77644	1.7109	1.21754	3.95154	0.66332	4.40082	0.70082	1.64717	1.15718	1.64121	1.14311	4.232	0.71281	4.18086	0.69128	0.95219	0.66732	1.75049	1.18166	4.97952	1.1147	4.7025	1.1007	5.0967	1.13611	4.68036	1.06465	5.55354	1.54173	5.53734	1.27775	5.16636	1.2783	5.29686	1.15144	4.62492	0.84325	4.38084	0.7918	4.47678	0.73059
	4.51888	0.8207	3.94576	0.79313	1.76982	1.22319	3.99545	0.66515	4.44972	0.8492	1.70656	1.17456	1.70039	1.16331	4.278	0.70598	4.22731	0.71449	0.98217	0.69472	1.8136	1.20092	5.03485	1.12457	4.75475	1.05874	5.15333	1.16695	4.73236	1.0301	5.61525	1.55135	5.59887	1.19316	5.22376	1.25347	5.35571	1.1192	4.67631	0.83835	4.42952	0.77072	4.52652	0.73857
	4.56854	0.80766	3.98912	0.77408	1.83078	1.24209	4.03935	0.63748	4.49862	0.78042	1.76809	1.18848	1.76169	1.18028	4.324	0.67033	4.27377	0.65979	1.01309	0.72382	1.87899	1.21434	5.09018	1.12034	4.807	1.03811	5.20996	1.08276	4.78437	1.00135	5.67695	1.47409	5.66039	1.23321	5.28117	1.27107	5.41457	1.11042	4.7277	0.83676	4.47819	0.77484	4.57626	0.70985
	4.61819	0.79209	4.03248	0.74767	1.89383	1.25814	4.08326	0.6568	4.54751	0.71981	1.83184	1.20249	1.82521	1.19957	4.37	0.65049	4.32022	0.67242	1.04499	0.75656	1.94673	1.22311	5.1455	1.11522	4.85925	1.02849	5.26659	1.09223	4.83637	0.99885	5.73866	1.52841	5.72192	1.21727	5.33857	1.20864	5.47342	1.10413	4.77908	0.82762	4.52687	0.73989	4.62601	0.69146
	4.66785	0.75407	4.07584	0.74447	1.95906	1.26731	4.12716	0.60168	4.59641	0.78339	1.89789	1.21875	1.89102	1.20743	4.416	0.65551	4.36668	0.64001	1.07789	0.78426	2.01692	1.23171	5.20083	1.05844	4.9115	1.04893	5.32322	1.1191	4.88838	0.97966	5.80036	1.52088	5.78344	1.21167	5.39598	1.21644	5.53228	1.09036	4.83047	0.79805	4.57554	0.75636	4.67575	0.67583
	4.71751	0.75452	4.1192	0.73801	2.02654	1.26845	4.17107	0.61763	4.64531	0.70073	1.96631	1.2196	1.9592	1.21625	4.462	0.63334	4.41313	0.63465	1.11183	0.81825	2.08964	1.2336	5.25616	1.0629	4.96375	1.04084	5.37985	1.06478	4.94038	0.96055	5.86207	1.45724	5.84497	1.16141	5.45338	1.1977	5.59113	1.07024	4.88186	0.78617	4.62422	0.73684	4.72549	0.688
	4.76717	0.72865	4.16256	0.70644	2.09634	1.28064	4.21498	0.61056	4.69421	0.77776	2.03721	1.22968	2.02983	1.22572	4.508	0.62077	4.45958	0.57641	1.14683	0.84842	2.16498	1.23592	5.31149	1.03882	5.016	1.01908	5.43648	1.04206	4.99238	0.95399	5.92378	1.44852	5.9065	1.20125	5.51078	1.16123	5.64998	1.09041	4.93325	0.77336	4.6729	0.71946	4.77523	0.65687
	4.81683	0.71821	4.20592	0.70891	2.16855	1.28497	4.25888	0.56121	4.74311	0.78866	2.11066	1.22672	2.10302	1.22312	4.554	0.61094	4.50604	0.60022	1.18294	0.8784	2.24304	1.23403	5.36682	1.06302	5.06825	1.05463	5.49311	1.03689	5.04439	0.9325	5.98548	1.45272	5.96802	1.16417	5.56819	1.16453	5.70884	1.07144	4.98464	0.77327	4.72157	0.6951	4.82497	0.66057
	4.86648	0.70292	4.24928	0.69189	2.24323	1.27095	4.30279	0.51986	4.792	0.62036	2.18676	1.23409	2.17884	1.22347	4.6	0.54136	4.55249	0.53825	1.22018	0.91122	2.32391	1.228	5.42214	1.08766	5.1205	1.03348	5.54974	1.03294	5.09639	0.93477	6.04719	1.38856	6.02955	1.17574	5.62559	1.17089	5.76769	1.01709	5.03602	0.74549	4.77025	0.67838	4.87472	0.63428
	4.91614	0.69131	4.29264	0.67096	2.3205	1.2824	4.34669	0.50054	4.8409	0.76126	2.2656	1.23746	2.2574	1.22783	4.646	0.58094	4.59895	0.58271	1.2586	0.94094	2.4077	1.23425	5.47747	1.00022	5.17275	0.99088	5.60637	1.00797	5.1484	0.9596	6.10889	1.4255	6.09107	1.16877	5.683	1.14177	5.82655	1.02251	5.08741	0.7276	4.81892	0.68504	4.92446	0.62003
	4.9658	0.66279	4.336	0.65744	2.36691	1.24612	4.3906	0.5106	4.8898	0.70383	2.31091	1.21595	2.30255	1.21038	4.692	0.56338	4.6454	0.5392	1.29823	0.97568	2.45585	1.21779	5.5328	1.01991	5.225	0.86207	5.663	1.04536	5.2004	0.90285	6.1706	1.45411	6.1526	1.14291	5.7404	1.15144	5.8854	1.0113	5.1388	0.71649	4.8676	0.67922	4.9742	0.60172
	5.01546	0.65665	4.37936	0.66547	2.41332	1.25326	4.43451	0.48815	4.9387	0.77543	2.35622	1.20888	2.3477	1.21323	4.738	0.54977	4.69185	0.52457	1.3391	1.00368	2.50401	1.21511	5.58813	1.01512	5.27725	0.94798	5.71963	0.9704	5.2524	0.94633	6.23231	1.44192	6.21413	1.10843	5.7978	1.115	5.94425	1.00544	5.19019	0.70448	4.91628	0.66895	5.02394	0.60849
	5.06512	0.66709	4.42272	0.64143	2.45973	1.24418	4.47841	0.47285	4.9876	0.60436	2.40154	1.2111	2.39284	1.20482	4.784	0.55418	4.73831	0.53242	1.38126	1.03347	2.55216	1.20775	5.64346	0.99611	5.3295	0.92835	5.77626	1.01015	5.30441	0.89233	6.29401	1.34581	6.27565	1.13362	5.85521	1.09402	6.00311	0.99487	5.24158	0.68096	4.96495	0.66994	5.07368	0.59057
	5.11477	0.64045	4.46608	0.61996	2.50614	1.24505	4.52232	0.47277	5.03649	0.54051	2.44685	1.21544	2.43799	1.20098	4.83	0.49525	4.78476	0.49344	1.42475	1.05918	2.60032	1.20856	5.69878	0.95787	5.38175	0.92807	5.83289	1.00572	5.35641	0.86954	6.35572	1.38008	6.33718	1.0468	5.91261	1.06458	6.06196	0.96373	5.29296	0.67929	5.01363	0.65219	5.12343	0.5985
	5.16443	0.63443	4.50944	0.61683	2.55255	1.22149	4.56622	0.49182	5.08539	0.57731	2.49216	1.21275	2.48314	1.18677	4.876	0.53362	4.83122	0.53725	1.46961	1.08381	2.64847	1.19486	5.75411	0.97932	5.434	0.90376	5.88952	0.99844	5.40842	0.89927	6.41742	1.36823	6.3987	1.10982	5.97002	1.06002	6.12082	0.96093	5.34435	0.66954	5.0623	0.65743	5.17317	0.58538
	5.21409	0.61798	4.5528	0.60451	2.59896	1.222	4.61013	0.42313	5.13429	0.60597	2.53747	1.18723	2.52829	1.19044	4.922	0.49564	4.87767	0.48118	1.51588	1.11713	2.69662	1.19405	5.80944	0.98657	5.48625	0.88648	5.94615	0.95711	5.46042	0.86827	6.47913	1.356	6.46023	1.05398	6.02742	1.1351	6.17967	0.98454	5.39574	0.66481	5.11098	0.62047	5.22291	0.56638
	5.26375	0.61808	4.59616	0.58668	2.64537	1.22288	4.65404	0.45758	5.18319	0.57003	2.58278	1.18695	2.57344	1.17742	4.968	0.52272	4.92412	0.44869	1.5636	1.13874	2.74478	1.1874	5.86477	0.99706	5.5385	0.90926	6.00278	0.97463	5.51242	0.86136	6.54084	1.35895	6.52176	1.06572	6.08482	1.08047	6.23852	0.98727	5.44713	0.65025	5.15966	0.59115	5.27265	0.544
	5.31341	0.60092	4.63952	0.59892	2.69178	1.20935	4.69794	0.46402	5.23209	0.49006	2.6281	1.17977	2.61858	1.17335	5.014	0.54263	4.97058	0.424	1.61283	1.15968	2.79293	1.18231	5.9201	0.96368	5.59075	0.86114	6.05941	0.92927	5.56443	0.87836	6.60254	1.32643	6.58328	0.98043	6.14223	1.0316	6.29738	0.93644	5.49852	0.62724	5.20833	0.5786	5.32239	0.54991
	5.36306	0.58979	4.68288	0.59981	2.73819	1.19519	4.74185	0.37307	5.28098	0.56836	2.67341	1.16371	2.66373	1.16819	5.06	0.52056	5.01703	0.43267	1.66361	1.18443	2.84109	1.171	5.97542	0.92964	5.643	0.9116	6.11604	0.93481	5.61643	0.85833	6.66425	1.30462	6.64481	1.04396	6.19963	1.0175	6.35623	0.94804	5.5499	0.64441	5.25701	0.60937	5.37214	0.53618
	5.41272	0.58732	4.72624	0.56364	2.7846	1.19142	4.78575	0.39367	5.32988	0.56594	2.71872	1.165	2.70888	1.15349	5.106	0.51021	5.06349	0.37713	1.71599	1.19974	2.88924	1.16825	6.03075	0.89725	5.69525	0.85358	6.17267	0.92871	5.66844	0.82994	6.72595	1.33507	6.70633	1.07276	6.25704	1.01599	6.41509	0.93354	5.60129	0.64242	5.30568	0.61971	5.42188	0.52114
	5.46238	0.57324	4.7696	0.56183	2.83101	1.17962	4.82966	0.39258	5.37878	0.50877	2.76403	1.15535	2.75403	1.1427	5.152	0.44769	5.10994	0.38135	1.77002	1.21074	2.93739	1.15775	6.08608	0.88483	5.7475	0.87229	6.2293	0.91651	5.72044	0.84289	6.78766	1.30348	6.76786	1.00847	6.31444	1.01714	6.47394	0.89853	5.65268	0.61207	5.35436	0.60549	5.47162	0.4979
	5.51204	0.57333	4.81296	0.54078	2.87742	1.1762	4.87357	0.40063	5.42768	0.52271	2.80934	1.14613	2.79918	1.12432	5.198	0.41944	5.15639	0.40063	1.82574	1.23154	2.98555	1.15284	6.14141	0.93375	5.79975	0.902	6.28593	0.85388	5.77244	0.84143	6.84937	1.33153	6.82939	1.00564	6.37184	1.01505	6.53279	0.90279	5.70407	0.59482	5.40304	0.56973	5.52136	0.50595
	5.5617	0.5672	4.85632	0.56266	2.92383	1.1473	4.91747	0.37251	5.47658	0.63084	2.85466	1.14335	2.84432	1.10891	5.244	0.48991	5.20285	0.37838	1.88323	1.24387	3.0337	1.13812	6.19674	0.92226	5.852	0.87574	6.34256	0.89292	5.82445	0.758	6.91107	1.26925	6.89091	0.96771	6.42925	0.99879	6.59165	0.90548	5.75546	0.57751	5.45171	0.58243	5.5711	0.47897
	5.61135	0.55517	4.89968	0.55059	2.97024	1.15549	4.96138	0.34055	5.52547	0.47434	2.89997	1.12615	2.88947	1.10779	5.29	0.48085	5.2493	0.37717	1.94252	1.24787	3.08186	1.13137	6.25206	0.88953	5.90425	0.83938	6.39919	0.89466	5.87645	0.82353	6.97278	1.27014	6.95244	0.99933	6.48665	1.04098	6.6505	0.88258	5.80684	0.57297	5.50039	0.57097	5.62085	0.49548
	5.66101	0.54845	4.94304	0.54888	3.01665	1.12458	5.00528	0.37323	5.57437	0.42286	2.94528	1.11544	2.93462	1.1023	5.336	0.48181	5.29576	0.3911	2.00368	1.26132	3.13001	1.11635	6.30739	0.87857	5.9565	0.80103	6.45582	0.91124	5.92846	0.78533	7.03448	1.24648	7.01396	0.97677	6.54406	0.98781	6.70936	0.85692	5.85823	0.5703	5.54906	0.55948	5.67059	0.49767
	5.71067	0.53805	4.9864	0.55208	3.06306	1.10268	5.04919	0.38842	5.62327	0.34852	2.99059	1.10921	2.97977	1.07967	5.382	0.40262	5.34221	0.33468	2.06676	1.26511	3.17816	1.10062	6.36272	0.8496	6.00875	0.83693	6.51245	0.88133	5.98046	0.80316	7.09619	1.36874	7.07549	0.94413	6.60146	1.00483	6.76821	0.85071	5.90962	0.55075	5.59774	0.52659	5.72033	0.44846
	5.76033	0.52314	5.02976	0.53938	3.10947	1.1061	5.0931	0.37121	5.67217	0.44776	3.0359	1.08207	3.02492	1.08023	5.428	0.46188	5.38866	0.26071	2.13183	1.27123	3.22632	1.09598	6.41805	0.89147	6.061	0.87362	6.56908	0.9142	6.03246	0.79516	7.1579	1.18525	7.13702	0.91071	6.65886	0.95445	6.82706	0.8406	5.96101	0.56544	5.64642	0.52913	5.77007	0.46214
	5.80999	0.53438	5.07312	0.52414	3.15588	1.09433	5.137	0.38296	5.72107	0.54116	3.08122	1.07114	3.07006	1.07178	5.474	0.46938	5.43512	0.37422	2.19895	1.26757	3.27447	1.08359	6.47338	0.90745	6.11325	0.865	6.62571	0.84537	6.08447	0.75472	7.2196	1.3611	7.19854	0.87884	6.71627	0.885	6.88592	0.81493	6.0124	0.54271	5.69509	0.53688	5.81981	0.47696
	5.85964	0.52013	5.11648	0.52033	3.20229	1.08973	5.18091	0.33084	5.76996	0.26452	3.12653	1.05757	3.11521	1.04974	5.52	0.369	5.48157	0.38075	2.26819	1.27289	3.32263	1.07694	6.5287	0.87473	6.1655	0.81668	6.68234	0.84112	6.13647	0.7665	7.28131	1.20498	7.26007	0.87368	6.77367	0.90705	6.94477	0.81632	6.06378	0.55207	5.74377	0.51965	5.86956	0.44475
	5.9093	0.49514	5.15984	0.49569	3.2487	1.06286	5.22481	0.3465	5.81886	0.4357	3.17184	1.0366	3.16036	1.04888	5.566	0.44036	5.52803	0.34468	2.3396	1.27568	3.37078	1.05635	6.58403	0.87608	6.21775	0.83097	6.73897	0.87783	6.18848	0.74996	7.34301	1.23517	7.32159	0.90437	6.83108	0.87571	7.00363	0.84001	6.11517	0.5404	5.79244	0.48697	5.9193	0.45286
	5.95896	0.51321	5.2032	0.49706	3.29511	1.05487	5.26872	0.36607	5.86776	0.40616	3.21715	1.03403	3.20551	1.03363	5.612	0.44162	5.57448	0.27361	2.38639	1.26512	3.41893	1.04824	6.63936	0.90284	6.27	0.82916	6.7956	0.76163	6.24048	0.75753	7.40472	1.23245	7.38312	0.93815	6.88848	0.92962	7.06248	0.80734	6.16656	0.52734	5.84112	0.51824	5.96904	0.44393
	6.00862	0.50153	5.24656	0.51592	3.34152	1.01568	5.31263	0.32028	5.91666	0.31735	3.26246	1.03554	3.25066	1.01239	5.658	0.39354	5.62093	0.26632	2.43318	1.25898	3.46709	1.03704	6.69469	0.8689	6.32225	0.8069	6.85223	0.90425	6.29248	0.73771	7.46643	1.21713	7.44465	0.88283	6.94588	0.88365	7.12133	0.79547	6.21795	0.52441	5.8898	0.54851	6.01878	0.44513
	6.05828	0.49387	5.28992	0.53376	3.38793	0.9974	5.35653	0.37799	5.96556	0.57981	3.30778	1.01499	3.2958	1.01072	5.704	0.43723	5.66739	0.331	2.47998	1.26127	3.51524	1.0213	6.75002	0.84846	6.3745	0.8535	6.90886	0.7593	6.34449	0.73426	7.52813	1.21401	7.50617	0.84493	7.00329	0.88174	7.18019	0.78529	6.26934	0.52911	5.93847	0.45112	6.06852	0.41953
	6.10793	0.51281	5.33328	0.51545	3.43434	1.02319	5.40044	0.30509	6.01445	0.2145	3.35309	0.98355	3.34095	0.99495	5.75	0.50982	5.71384	0.30449	2.52677	1.26515	3.5634	0.99972	6.80534	0.82815	6.42675	0.81151	6.96549	0.86739	6.39649	0.73932	7.58984	1.25376	7.5677	0.87545	7.06069	0.86383	7.23904	0.79745	6.32072	0.49707	5.98715	0.52189	6.11827	0.41011
	6.15759	0.47419	5.37664	0.49515	3.48075	0.98913	5.44434	0.42006	6.06335	0.32338	3.3984	0.97147	3.3861	0.99686	5.796	0.51654	5.7603	0.22366	2.57356	1.25745	3.61155	0.9859	6.86067	0.83786	6.479	0.79206	7.02212	0.81824	6.4485	0.72888	7.65154	1.12063	7.62922	0.84654	7.1181	0.88043	7.2979	0.74978	6.37211	0.53512	6.03582	0.50329	6.16801	0.41583
	6.20725	0.49746	5.42	0.48146	3.52716	0.96937	5.48825	0.31624	6.11225	0.43458	3.44371	0.94914	3.43125	0.97024	5.842	0.39947	5.80675	0.32584	2.62035	1.24693	3.6597	0.97947	6.916	0.83053	6.53125	0.72231	7.07875	0.77866	6.5005	0.69666	7.71325	1.23486	7.69075	0.9023	7.1755	0.90913	7.35675	0.74448	6.4235	0.48664	6.0845	0.51751	6.21775	0.42946
	6.25691	0.48695	5.46336	0.51285	3.57357	0.97798	5.53216	0.30425	6.16115	0.39051	3.48902	0.93594	3.4764	0.96307	5.888	0.41466	5.8532	0.26098	2.66714	1.25382	3.70786	0.9667	6.97133	0.77554	6.5835	0.78505	7.13538	0.81402	6.5525	0.71	7.77496	1.17732	7.75228	0.87345	7.2329	0.84558	7.4156	0.73867	6.47489	0.49887	6.13318	0.5258	6.26749	0.39853
	6.30657	0.47442	5.50672	0.48635	3.61998	0.93582	5.57606	0.34653	6.21005	0.34159	3.53434	0.93349	3.52154	0.94269	5.934	0.29078	5.89966	0.2504	2.71394	1.24444	3.75601	0.95483	7.02666	0.78402	6.63575	0.88425	7.19201	0.86478	6.60451	0.75763	7.83666	1.14752	7.8138	0.84629	7.29031	0.82202	7.47446	0.7654	6.52628	0.49941	6.18185	0.48292	6.31723	0.42341
	6.35622	0.47866	5.55008	0.51016	3.66639	0.90542	5.61997	0.28172	6.25894	0.31373	3.57965	0.91936	3.56669	0.93524	5.98	0.43258	5.94611	0.25324	2.76073	1.23219	3.80417	0.93563	7.08198	0.7792	6.688	0.78591	7.24864	0.8285	6.65651	0.68329	7.89837	1.09733	7.87533	0.87126	7.34771	0.88199	7.53331	0.7545	6.57766	0.46377	6.23053	0.53318	6.36698	0.40102
	6.40588	0.48839	5.59344	0.47236	3.7128	0.92403	5.66387	0.34854	6.30784	0.34761	3.62496	0.90061	3.61184	0.91876	6.026	0.48347	5.99257	0.27551	2.80752	1.23112	3.85232	0.91396	7.13731	0.82264	6.74025	0.73372	7.30527	0.76784	6.70852	0.62752	7.96007	1.1597	7.93685	0.89367	7.40512	0.84661	7.59217	0.72764	6.62905	0.4606	6.2792	0.50897	6.41672	0.36452
	6.45554	0.44872	5.6368	0.51725	3.75921	0.87856	5.70778	0.27138	6.35674	0.24505	3.67027	0.89248	3.65699	0.8998	6.072	0.47239	6.03902	0.21784	2.85431	1.21651	3.90047	0.90524	7.19264	0.87917	6.7925	0.83356	7.3619	0.85961	6.76052	0.68099	8.02178	1.21244	7.99838	0.89334	7.46252	0.86264	7.65102	0.73874	6.68044	0.48403	6.32788	0.46722	6.46646	0.36673
	6.5052	0.45937	5.68016	0.48071	3.80562	0.87555	5.75169	0.2426	6.40564	0.37165	3.71558	0.87367	3.70214	0.89424	6.118	0.35707	6.08547	0.24988	2.9011	1.19789	3.94863	0.8864	7.24797	0.80096	6.84475	0.79096	7.41853	0.84967	6.81252	0.67645	8.08349	1.11899	8.05991	0.82662	7.51992	0.80052	7.70987	0.74588	6.73183	0.47879	6.37656	0.49224	6.5162	0.37007
	6.55486	0.45361	5.72352	0.51554	3.85203	0.85359	5.79559	0.28975	6.45454	0.28945	3.7609	0.86653	3.74728	0.87774	6.164	0.38881	6.13193	0.23366	2.9479	1.20193	3.99678	0.87303	7.3033	0.78818	6.897	0.73777	7.47516	0.85102	6.86453	0.69401	8.14519	1.17127	8.12143	0.79056	7.57733	0.87665	7.76873	0.77521	6.78322	0.46103	6.42523	0.45584	6.56594	0.36047
	6.60451	0.45593	5.76688	0.47043	3.89844	0.83462	5.8395	0.34943	6.50343	0.30823	3.80621	0.83678	3.79243	0.87563	6.21	0.39658	6.17838	0.2332	2.99469	1.19482	4.04494	0.85396	7.35862	0.79747	6.94925	0.78622	7.53179	0.80329	6.91653	0.67	8.2069	1.15692	8.18296	0.8247	7.63473	0.82419	7.82758	0.73869	6.8346	0.5107	6.47391	0.46851	6.61569	0.35126
	6.65417	0.46772	5.81024	0.50815	3.94485	0.81399	5.8834	0.31429	6.55233	0.05936	3.85152	0.83207	3.83758	0.85937	6.256	0.33862	6.22484	0.25464	3.04148	1.18895	4.09309	0.8363	7.41395	0.79501	7.0015	0.75489	7.58842	0.81065	6.96854	0.69487	8.2686	1.19547	8.24448	0.81692	7.69214	0.82495	7.88644	0.72474	6.88599	0.4415	6.52258	0.45186	6.66543	0.36486
	6.70383	0.44936	5.8536	0.48525	3.99126	0.81709	5.92731	0.27303	6.60123	0.50161	3.89683	0.81684	3.88273	0.82195	6.302	0.42623	6.27129	0.25542	3.08827	1.18189	4.14124	0.82564	7.46928	0.7482	7.05375	0.75699	7.64505	0.79526	7.02054	0.60272	8.33031	1.16812	8.30601	0.8812	7.74954	0.79549	7.94529	0.66747	6.93738	0.47879	6.57126	0.44597	6.71517	0.35651
	6.75349	0.42443	5.89696	0.49102	4.03767	0.78975	5.97122	0.23017	6.65013	0.42322	3.94214	0.77813	3.92788	0.80639	6.348	0.39928	6.31774	0.25873	3.13506	1.17363	4.1894	0.81414	7.52461	0.82012	7.106	0.77176	7.70168	0.79357	7.07254	0.72134	8.39202	1.12933	8.36754	0.82797	7.80694	0.81154	8.00414	0.70029	6.98877	0.49159	6.61994	0.43382	6.76491	0.37697
	6.80315	0.45117	5.94032	0.44556	4.08408	0.77104	6.01512	0.32033	6.69903	0.4722	3.98746	0.78512	3.97302	0.8102	6.394	0.42579	6.3642	0.18085	3.18186	1.1673	4.23755	0.79075	7.57994	0.7654	7.15825	0.74261	7.75831	0.83504	7.12455	0.7061	8.45372	1.09825	8.42906	0.75378	7.86435	0.8669	8.063	0.71819	7.04016	0.48598	6.66861	0.47608	6.81465	0.35399
	6.8528	0.43324	5.98368	0.47193	4.13049	0.76792	6.05903	0.29445	6.74792	0.23998	4.03277	0.76186	4.01817	0.78824	6.44	0.35471	6.41065	0.24853	3.22865	1.13952	4.28571	0.77852	7.63526	0.79797	7.2105	0.75428	7.81494	0.82285	7.17655	0.69113	8.51543	1.15771	8.49059	0.86919	7.92175	0.82767	8.12185	0.68442	7.09154	0.45397	6.71729	0.49069	6.8644	0.36065
	6.90246	0.43341	6.02704	0.46231	4.1769	0.7385	6.10293	0.25146	6.79682	0.384	4.07808	0.75042	4.06332	0.77488	6.486	0.39349	6.45711	0.28958	3.27544	1.13577	4.33386	0.77909	7.69059	0.78446	7.26275	0.68107	7.87157	0.85927	7.22856	0.68078	8.57713	1.09025	8.55211	0.83137	7.97916	0.86643	8.18071	0.66859	7.14293	0.47551	6.76596	0.45011	6.91414	0.37005
	6.95212	0.43092	6.0704	0.50332	4.22331	0.74711	6.14684	0.1549	6.84572	0.45029	4.12339	0.74482	4.10847	0.75716	6.532	0.34994	6.50356	0.20061	3.32223	1.12776	4.38201	0.73609	7.74592	0.82381	7.315	0.77398	7.9282	0.85375	7.28056	0.67608	8.63884	1.15284	8.61364	0.8657	8.03656	0.7707	8.23956	0.67838	7.19432	0.45022	6.81464	0.4757	6.96388	0.34628
	7.00178	0.45054	6.11376	0.48547	4.26972	0.71342	6.19075	0.25404	6.89462	0.32703	4.1687	0.72834	4.15362	0.73446	6.578	0.34469	6.55001	0.19804	3.36902	1.11778	4.43017	0.73658	7.80125	0.77874	7.36725	0.81041	7.98483	0.80326	7.33256	0.61746	8.70055	1.13301	8.67517	0.75981	8.09396	0.80345	8.29841	0.69585	7.24571	0.49026	6.86332	0.45817	7.01362	0.34988
	7.05144	0.43209	6.15712	0.4733	4.31613	0.70853	6.23465	0.24227	6.94352	0.23541	4.21402	0.70338	4.19876	0.75306	6.624	0.37877	6.59647	0.1792	3.41582	1.10679	4.47832	0.71256	7.85658	0.75195	7.4195	0.65095	8.04146	0.81177	7.38457	0.65112	8.76225	1.06011	8.73669	0.79273	8.15137	0.86055	8.35727	0.69285	7.2971	0.4553	6.91199	0.43822	7.06336	0.36895
	7.10109	0.43418	6.20048	0.46167	4.36254	0.69653	6.27856	0.38705	6.99241	0.38347	4.25933	0.70182	4.24391	0.72527	6.67	0.25965	6.64292	0.1943	3.46261	1.07745	4.52648	0.70469	7.9119	0.81945	7.47175	0.74343	8.09809	0.77387	7.43657	0.65461	8.82396	1.15121	8.79822	0.78413	8.20877	0.81153	8.41612	0.71235	7.34848	0.45958	6.96067	0.45239	7.11311	0.33292
	7.15075	0.43466	6.24384	0.47628	4.40895	0.67635	6.32246	0.3686	7.04131	0.25711	4.30464	0.67979	4.28906	0.70557	6.716	0.28307	6.68938	0.15837	3.5094	1.07954	4.57463	0.68738	7.96723	0.7079	7.524	0.68007	8.15472	0.7526	7.48858	0.68698	8.88566	0.95632	8.85974	0.82794	8.26618	0.75887	8.47498	0.7394	7.39987	0.48031	7.00934	0.44479	7.16285	0.31582
	7.20041	0.4272	6.2872	0.49489	4.45536	0.63894	6.36637	0.38906	7.09021	0.11018	4.34995	0.67023	4.33421	0.6769	6.762	0.38825	6.73583	0.14511	3.55619	1.07141	4.62278	0.69242	8.02256	0.76912	7.57625	0.82773	8.21135	0.66126	7.54058	0.69072	8.94737	1.00934	8.92127	0.71741	8.32358	0.79127	8.53383	0.62182	7.45126	0.43358	7.05802	0.49137	7.21259	0.34878
	7.25007	0.42998	6.33056	0.49105	4.50177	0.6391	6.41028	0.23997	7.13911	0.14351	4.39526	0.65456	4.37936	0.68596	6.808	0.49631	6.78228	0.1762	3.60298	1.05016	4.67094	0.6798	8.07789	0.82445	7.6285	0.73581	8.26798	0.85523	7.59258	0.68764	9.00908	1.04274	8.9828	0.74694	8.38098	0.73683	8.59268	0.69351	7.50265	0.42278	7.1067	0.48886	7.26233	0.35401
	7.29973	0.45199	6.37392	0.47519	4.54818	0.64852	6.45418	0.15658	7.18801	0.17425	4.44058	0.65178	4.4245	0.66556	6.854	0.34915	6.82874	0.1633	3.64978	1.03804	4.71909	0.65064	8.13322	0.75561	7.68075	0.78667	8.32461	0.76395	7.64459	0.6486	9.07078	1.11475	9.04432	0.78914	8.43839	0.81127	8.65154	0.69079	7.55404	0.47776	7.15537	0.45917	7.31207	0.32575
	7.34938	0.43022	6.41728	0.45986	4.59459	0.6062	6.49809	0.22399	7.2369	0.17448	4.48589	0.63674	4.46965	0.65413	6.9	0.38397	6.87519	0.24463	3.69657	1.02014	4.76725	0.64485	8.18854	0.79793	7.733	0.76736	8.38124	0.78922	7.69659	0.62976	9.13249	1.10961	9.10585	0.75826	8.49579	0.85042	8.71039	0.67141	7.60542	0.42192	7.20405	0.46728	7.36182	0.3496
	7.39904	0.4075	6.46064	0.4796	4.641	0.59408	6.54199	0.2536	7.2858	0.14275	4.5312	0.62145	4.5148	0.66395	--	--	6.92165	0.24588	3.74336	1.00029	4.8154	0.6373	8.24387	0.71317	7.78525	0.7553	8.43787	0.81075	7.7486	0.66157	9.19419	1.16619	9.16737	0.79168	8.5532	0.73996	8.76925	0.65367	7.65681	0.47643	7.25272	0.46384	7.41156	0.33624
	7.4487	0.43335	6.504	0.50699	4.68741	0.58981	6.5859	0.28337	7.3347	0.04892	4.57651	0.6018	4.55995	0.62124	--	--	6.9681	0.14952	3.79015	0.97964	4.86355	0.60774	8.2992	0.7482	7.8375	0.79927	8.4945	0.85935	7.8006	0.66782	9.2559	1.0675	9.2289	0.7754	8.6106	0.82891	8.8281	0.69323	7.7082	0.46048	7.3014	0.43044	7.4613	0.33141
	--	--	--	--	4.73382	0.6148	--	--	--	--	4.62182	0.58992	4.6051	0.60575	--	--	--	--	3.83694	0.98098	4.91171	0.59609																			4.86355	0.60774	4.95971	0.69523
	--	--	--	--	4.78023	0.55367	--	--	--	--	4.66714	0.61931	4.65024	0.60834	--	--	--	--	3.88374	0.96036	4.95986	0.59529																			4.91171	0.59609	5.00881	0.67824
	--	--	--	--	4.82664	0.51484	--	--	--	--	4.71245	0.58629	4.69539	0.5731	--	--	--	--	3.93053	0.96462	5.00802	0.58711																			4.95986	0.59529	5.05792	0.68021
	--	--	--	--	4.87305	0.57262	--	--	--	--	4.75776	0.56924	4.74054	0.5638	--	--	--	--	3.97732	0.91495	5.05617	0.56309																			5.00802	0.58711	5.10702	0.66193
	--	--	--	--	4.91946	0.54365	--	--	--	--	4.80307	0.56171	4.78569	0.56781	--	--	--	--	4.02411	0.9044	5.10432	0.56126																			5.05617	0.56309	5.15613	0.66291
	--	--	--	--	4.96587	0.52745	--	--	--	--	4.84838	0.51987	4.83084	0.56212	--	--	--	--	4.0709	0.91949	5.15248	0.54844																			5.10432	0.56126	5.20524	0.64199
	--	--	--	--	5.01228	0.5418	--	--	--	--	4.8937	0.53915	4.87598	0.53446	--	--	--	--	4.1177	0.88586	5.20063	0.53834																			5.15248	0.54844	5.25434	0.64431
	--	--	--	--	5.05869	0.48911	--	--	--	--	4.93901	0.54264	4.92113	0.51162	--	--	--	--	4.16449	0.87749	5.24879	0.53431																			5.20063	0.53834	5.30345	0.64216
	--	--	--	--	5.1051	0.52675	--	--	--	--	4.98432	0.56538	4.96628	0.52094	--	--	--	--	4.21128	0.85725	5.29694	0.52075																			5.24879	0.53431	5.35255	0.62047
	--	--	--	--	5.15151	0.49276	--	--	--	--	5.02963	0.51768	5.01143	0.49953	--	--	--	--	4.25807	0.84363	5.34509	0.50067																			5.29694	0.52075	5.40166	0.61415
	--	--	--	--	5.19792	0.53602	--	--	--	--	5.07494	0.50602	5.05658	0.4915	--	--	--	--	4.30486	0.81301	5.39325	0.48191																			5.34509	0.50067	5.45077	0.58757
	--	--	--	--	5.24433	0.50966	--	--	--	--	5.12026	0.49662	5.10172	0.49642	--	--	--	--	4.35166	0.79942	5.4414	0.49709																			5.39325	0.48191	5.49987	0.59489
	--	--	--	--	5.29074	0.51173	--	--	--	--	5.16557	0.49529	5.14687	0.46759	--	--	--	--	4.39845	0.80837	5.48956	0.48846																			5.4414	0.49709	5.54898	0.59203
	--	--	--	--	5.33715	0.54023	--	--	--	--	5.21088	0.47258	5.19202	0.47171	--	--	--	--	4.44524	0.7797	5.53771	0.47839																			5.48956	0.48846	5.59808	0.5835
	--	--	--	--	5.38356	0.52724	--	--	--	--	5.25619	0.4852	5.23717	0.44165	--	--	--	--	4.49203	0.76361	5.58586	0.46279																			5.53771	0.47839	5.64719	0.58027
	--	--	--	--	5.42997	0.5396	--	--	--	--	5.3015	0.43691	5.28232	0.43106	--	--	--	--	4.53882	0.75566	5.63402	0.45159																			5.58586	0.46279	5.6963	0.56905
	--	--	--	--	5.47638	0.53366	--	--	--	--	5.34682	0.45412	5.32746	0.42239	--	--	--	--	4.58562	0.7428	5.68217	0.45832																			5.63402	0.45159	5.7454	0.5702
	--	--	--	--	5.52279	0.5202	--	--	--	--	5.39213	0.45538	5.37261	0.41365	--	--	--	--	4.63241	0.74963	5.73033	0.43452																			5.68217	0.45832	5.79451	0.54084
	--	--	--	--	5.5692	0.45622	--	--	--	--	5.43744	0.40268	5.41776	0.43356	--	--	--	--	4.6792	0.70171	5.77848	0.43533																			5.73033	0.43452	5.84361	0.56698
	--	--	--	--	5.61561	0.47455	--	--	--	--	5.48275	0.42595	5.46291	0.42429	--	--	--	--	4.72599	0.72178	5.82663	0.44269																			5.77848	0.43533	5.89272	0.54872
	--	--	--	--	5.66202	0.53355	--	--	--	--	5.52806	0.44622	5.50806	0.3978	--	--	--	--	4.77278	0.6909	5.87479	0.40029																			5.82663	0.44269	5.94183	0.53426
	--	--	--	--	5.70843	0.52827	--	--	--	--	5.57338	0.48248	5.5532	0.41903	--	--	--	--	4.81958	0.68215	5.92294	0.41973																			5.87479	0.40029	5.99093	0.54198
	--	--	--	--	5.75484	0.53768	--	--	--	--	5.61869	0.43989	5.59835	0.37852	--	--	--	--	4.86637	0.67785	5.9711	0.42011																			5.92294	0.41973	6.04004	0.54409
	--	--	--	--	5.80125	0.49445	--	--	--	--	5.664	0.43123	5.6435	0.40258	--	--	--	--	4.91316	0.64534	6.01925	0.3964																			5.9711	0.42011	6.08914	0.53244
	--	--	--	--	5.84766	0.552	--	--	--	--	5.70931	0.42835	5.68865	0.38878	--	--	--	--	4.95995	0.64731	6.0674	0.40745																			6.01925	0.3964	6.13825	0.55125
	--	--	--	--	5.89407	0.481	--	--	--	--	5.75462	0.39864	5.7338	0.37731	--	--	--	--	5.00674	0.61964	6.11556	0.39423																			6.0674	0.40745	6.18736	0.52979
	--	--	--	--	5.94048	0.50887	--	--	--	--	5.79994	0.42052	5.77894	0.39137	--	--	--	--	5.05354	0.60925	6.16371	0.38061																			6.11556	0.39423	6.23646	0.52457
	--	--	--	--	5.98689	0.54983	--	--	--	--	5.84525	0.40241	5.82409	0.34732	--	--	--	--	5.10033	0.61579	6.21187	0.38711																			6.16371	0.38061	6.28557	0.51453
	--	--	--	--	6.0333	0.54431	--	--	--	--	5.89056	0.42455	5.86924	0.36153	--	--	--	--	5.14712	0.59409	6.26002	0.37219																			6.21187	0.38711	6.33467	0.50308
	--	--	--	--	6.07971	0.49543	--	--	--	--	5.93587	0.41116	5.91439	0.3867	--	--	--	--	5.19391	0.58516	6.30817	0.37674																			6.26002	0.37219	6.38378	0.51351
	--	--	--	--	6.12612	0.52923	--	--	--	--	5.98118	0.39066	5.95954	0.3448	--	--	--	--	5.2407	0.57404	6.35633	0.37094																			6.30817	0.37674	6.43289	0.52055
	--	--	--	--	6.17253	0.5405	--	--	--	--	6.0265	0.3852	6.00468	0.34494	--	--	--	--	5.2875	0.54869	6.40448	0.38247																			6.35633	0.37094	6.48199	0.51883
	--	--	--	--	6.21894	0.55182	--	--	--	--	6.07181	0.39123	6.04983	0.33793	--	--	--	--	5.33429	0.56413	6.45264	0.36624																			6.40448	0.38247	6.5311	0.49983
	--	--	--	--	6.26535	0.54175	--	--	--	--	6.11712	0.40354	6.09498	0.33354	--	--	--	--	5.38108	0.53524	6.50079	0.35959																			6.45264	0.36624	6.5802	0.51153
	--	--	--	--	6.31176	0.54212	--	--	--	--	6.16243	0.42414	6.14013	0.3183	--	--	--	--	5.42787	0.55498	6.54894	0.35225																			6.50079	0.35959	6.62931	0.51956
	--	--	--	--	6.35817	0.49915	--	--	--	--	6.20774	0.41026	6.18528	0.33273	--	--	--	--	5.47466	0.5317	6.5971	0.34697																			6.54894	0.35225	6.67842	0.49942
	--	--	--	--	6.40458	0.55494	--	--	--	--	6.25306	0.42306	6.23042	0.34147	--	--	--	--	5.52146	0.53637	6.64525	0.33297																			6.5971	0.34697	6.72752	0.52527
	--	--	--	--	6.45099	0.50085	--	--	--	--	6.29837	0.39668	6.27557	0.33651	--	--	--	--	5.56825	0.5277	6.69341	0.34933																			6.64525	0.33297	6.77663	0.51005
	--	--	--	--	6.4974	0.564	--	--	--	--	6.34368	0.39517	6.32072	0.33506	--	--	--	--	5.61504	0.49068	6.74156	0.34048																			6.69341	0.34933	6.82573	0.50217
	--	--	--	--	6.54381	0.57458	--	--	--	--	6.38899	0.43443	6.36587	0.31611	--	--	--	--	5.66183	0.5135	6.78971	0.34527																			6.74156	0.34048	6.87484	0.50848
	--	--	--	--	6.59022	0.50948	--	--	--	--	6.4343	0.42219	6.41102	0.29253	--	--	--	--	5.70862	0.52479	6.83787	0.33848																			6.78971	0.34527	6.92395	0.50552
	--	--	--	--	6.63663	0.5896	--	--	--	--	6.47962	0.44399	6.45616	0.30184	--	--	--	--	5.75542	0.50695	6.88602	0.35936																			6.83787	0.33848	6.97305	0.52166
	--	--	--	--	6.68304	0.58369	--	--	--	--	6.52493	0.4194	6.50131	0.31971	--	--	--	--	5.80221	0.49494	6.93418	0.33622																			6.88602	0.35936	7.02216	0.48765
	--	--	--	--	6.72945	0.57462	--	--	--	--	6.57024	0.39761	6.54646	0.32456	--	--	--	--	5.849	0.47201	6.98233	0.34141																			6.93418	0.33622	7.07126	0.50779
	--	--	--	--	6.77586	0.55919	--	--	--	--	6.61555	0.39074	6.59161	0.28786	--	--	--	--	5.89579	0.4716	7.03048	0.30963																			6.98233	0.34141	7.12037	0.51023
	--	--	--	--	6.82227	0.59018	--	--	--	--	6.66086	0.41932	6.63676	0.31664	--	--	--	--	5.94258	0.45972	7.07864	0.35311																			7.03048	0.30963	7.16948	0.50583
	--	--	--	--	6.86868	0.5736	--	--	--	--	6.70618	0.41258	6.6819	0.27546	--	--	--	--	5.98938	0.48443	7.12679	0.32425																			7.07864	0.35311	7.21858	0.5229
	--	--	--	--	6.91509	0.53561	--	--	--	--	6.75149	0.40692	6.72705	0.30741	--	--	--	--	6.03617	0.47307	7.17495	0.33079																			7.12679	0.32425	7.26769	0.51629
	--	--	--	--	6.9615	0.65449	--	--	--	--	6.7968	0.42201	6.7722	0.29432	--	--	--	--	6.08296	0.47188	7.2231	0.33526																			7.17495	0.33079	7.31679	0.47644
	--	--	--	--	7.00791	0.56342	--	--	--	--	6.84211	0.41322	6.81735	0.29532	--	--	--	--	6.12975	0.42481	7.27125	0.33507																			7.2231	0.33526	7.3659	0.51697
	--	--	--	--	7.05432	0.64974	--	--	--	--	6.88742	0.39977	6.8625	0.29509	--	--	--	--	6.17654	0.44147	7.31941	0.325																			7.27125	0.33507	7.41501	0.50503
	--	--	--	--	7.10073	0.59882	--	--	--	--	6.93274	0.41518	6.90764	0.29942	--	--	--	--	6.22334	0.45061	7.36756	0.33475																			7.31941	0.325	7.46411	0.51388
	--	--	--	--	7.14714	0.65046	--	--	--	--	6.97805	0.45947	6.95279	0.32457	--	--	--	--	6.27013	0.50804	7.41572	0.32392																			7.36756	0.33475	7.51322	0.51131
	--	--	--	--	7.19355	0.63201	--	--	--	--	7.02336	0.43655	6.99794	0.30428	--	--	--	--	6.31692	0.41043	7.46387	0.34379																			7.41572	0.32392	7.56232	0.51335
	--	--	--	--	7.23996	0.65826	--	--	--	--	7.06867	0.39292	7.04309	0.30688	--	--	--	--	6.36371	0.43033	7.51202	0.32817																			7.46387	0.34379	7.61143	0.5021
	--	--	--	--	7.28637	0.6101	--	--	--	--	7.11398	0.46137	7.08824	0.29463	--	--	--	--	6.4105	0.42	7.56018	0.32324																			7.51202	0.32817	7.66054	0.51701
	--	--	--	--	7.33278	0.6056	--	--	--	--	7.1593	0.44199	7.13338	0.29986	--	--	--	--	6.4573	0.42923	7.60833	0.34122																			7.56018	0.32324	7.70964	0.51049
	--	--	--	--	7.37919	0.69096	--	--	--	--	7.20461	0.42761	7.17853	0.34688	--	--	--	--	6.50409	0.40585	7.65649	0.32881																			7.60833	0.34122	7.75875	0.52603
	--	--	--	--	7.4256	0.694	--	--	--	--	7.24992	0.41957	7.22368	0.28884	--	--	--	--	6.55088	0.43641	7.70464	0.33769																			7.65649	0.32881	7.80785	0.51778
			--	--	7.47201	0.68999	--	--	--	--	7.29523	0.41879	7.26883	0.28591	--	--	--	--	6.59767	0.41581	7.75279	0.33691																			7.70464	0.33769	--	--
			--	--	--	--	--	--	--	--	7.34054	0.46167	7.31398	0.30914	--	--	--	--	6.64446	0.44897	7.80095	0.34307																			7.75279	0.33691	--	--
			--	--	--	--	--	--	--	--	7.38586	0.42128	7.35912	0.31886	--	--	--	--	6.69126	0.40582	7.8491	0.31309																			7.80095	0.34307	--	--
			--	--	--	--	--	--	--	--	7.43117	0.43254	7.40427	0.30128	--	--	--	--	6.73805	0.42535	7.89726	0.34305																			7.8491	0.31309	--	--
			--	--	--	--	--	--	--	--	7.47648	0.4227	7.44942	0.33192	--	--	--	--	6.78484	0.40489	7.94541	0.3278																			7.89726	0.34305	--	--
			--	--	--	--	--	--	--	--	7.52179	0.43508	7.49457	0.28799	--	--	--	--	6.83163	0.37294	--	--																			7.94541	0.3278	--	--
			--	--	--	--	--	--	--	--	--	--	7.53972	0.27194	--	--	--	--	6.87842	0.42208	--	--																			--	--	--	--
			--	--	--	--	--	--	--	--	--	--	7.58486	0.32553	--	--	--	--	6.92522	0.38478	--	--																			--	--	--	--
			--	--	--	--	--	--	--	--	--	--	7.63001	0.33727	--	--	--	--	6.97201	0.39229	--	--																			--	--	--	--
			--	--	--	--	--	--	--	--	--	--	7.67516	0.31877	--	--	--	--	7.0188	0.41457	--	--																			--	--	--	--
			--	--	--	--	--	--	--	--	--	--	7.72031	0.3495	--	--	--	--	7.13578	0.39967	--	--																			--	--
			--	--			--	--	--	--	--	--	7.76546	0.31907	--	--	--	--	7.25276	0.41698	--	--																			--	--
			--	--			--	--	--	--	--	--	7.8106	0.33902	--	--	--	--	7.36974	0.38206	--	--																			--	--
			--	--			--	--	--	--	--	--	--	--			--	--	7.48672	0.37675	--	--																			--	--
			--	--			--	--	--	--	--	--	--	--			--	--	7.6037	0.42627	--	--																			--	--
			--	--			--	--	--	--	--	--	--	--			--	--	--	--	--	--																			--	--
			--	--			--	--	--	--	--	--	--	--			--	--	--	--	--	--																			--	--
			--	--			--	--	--	--	--	--	--	--			--	--	--	--	--	--																			--	--
			--	--			--	--	--	--			--	--			--	--	--	--	--	--																			--	--
			--	--			--	--	--	--			--	--			--	--	--	--	--	--																			--	--
			--	--			--	--	--	--			--	--			--	--			--	--																			--	--
			--	--			--	--	--	--			--	--			--	--			--	--																			--	--
			--	--			--	--	--	--			--	--			--	--			--	--																			--	--
			--	--			--	--	--	--			--	--			--	--			--	--																			--	--
			--	--			--	--	--	--							--	--			--	--																			--	--
			--	--			--	--	--	--							--	--			--	--																			--	--
			--	--			--	--	--	--							--	--			--	--																			--	--
			--	--			--	--	--	--							--	--			--	--																			--	--
			--	--			--	--	--	--							--	--			--	--																			--	--
			--	--			--	--	--	--							--	--			--	--																			--	--
			--	--			--	--	--	--							--	--			--	--																			--	--
			--	--			--	--	--	--							--	--			--	--																			--	--
			--	--			--	--	--	--							--	--			--	--																			--	--
			--	--			--	--	--	--							--	--			--	--																			--	--
			--	--			--	--	--	--							--	--			--	--																			--	--
			--	--			--	--	--	--							--	--			--	--																			--	--
			--	--			--	--	--	--							--	--			--	--																			--	--
			--	--			--	--	--	--							--	--			--	--																			--	--
			--	--			--	--	--	--							--	--			--	--																			--	--
			--	--			--	--	--	--							--	--			--	--																			--	--
			--	--			--	--	--	--							--	--			--	--																			--	--
			--	--			--	--	--	--							--	--			--	--																			--	--
			--	--			--	--	--	--							--	--			--	--																			--	--
			--	--			--	--	--	--							--	--			--	--																			--	--
			--	--			--	--	--	--							--	--			--	--																			--	--
			--	--			--	--	--	--							--	--			--	--																			--	--
			--	--			--	--	--	--							--	--			--	--																			--	--
			--	--			--	--	--	--							--	--			--	--																			--	--
			--	--			--	--	--	--							--	--			--	--																			--	--
			--	--			--	--	--	--							--	--			--	--																			--	--
			--	--			--	--	--	--							--	--			--	--																			--	--
			--	--			--	--	--	--							--	--			--	--																			--	--
			--	--			--	--	--	--							--	--			--	--																			--	--
			--	--			--	--	--	--							--	--			--	--																			--	--
			--	--			--	--	--	--							--	--			--	--																			--	--
			--	--			--	--	--	--							--	--			--	--																			--	--
			--	--			--	--	--	--							--	--			--	--																			--	--
			--	--			--	--	--	--							--	--			--	--																			--	--
			--	--			--	--	--	--							--	--			--	--																			--	--
			--	--			--	--	--	--							--	--			--	--																			--	--
			--	--			--	--	--	--							--	--			--	--																			--	--
			--	--			--	--	--	--							--	--			--	--																			--	--
			--	--			--	--	--	--							--	--			--	--																			--	--
			--	--			--	--	--	--							--	--			--	--																			--	--
			--	--			--	--	--	--							--	--			--	--																			--	--
			--	--			--	--	--	--							--	--			--	--																			--	--
			--	--			--	--	--	--							--	--			--	--																			--	--
			--	--			--	--	--	--							--	--			--	--																			--	--
			--	--			--	--	--	--							--	--			--	--																			--	--
			--	--			--	--	--	--							--	--			--	--																			--	--
			--	--			--	--	--	--							--	--			--	--																			--	--
			--	--			--	--	--	--							--	--			--	--																			--	--
			--	--			--	--	--	--							--	--			--	--																			--	--
			--	--			--	--	--	--							--	--			--	--																			--	--
			--	--			--	--	--	--							--	--			--	--																			--	--
			--	--			--	--	--	--							--	--			--	--																			--	--
			--	--			--	--	--	--							--	--			--	--																			--	--
			--	--			--	--	--	--							--	--			--	--																			--	--
			--	--			--	--	--	--							--	--			--	--																			--	--
			--	--			--	--	--	--							--	--			--	--																			--	--
			--	--			--	--	--	--							--	--			--	--																			--	--
			--	--			--	--	--	--							--	--			--	--																			--	--
			--	--			--	--	--	--							--	--			--	--																			--	--
			--	--			--	--	--	--							--	--			--	--																			--	--
			--	--			--	--	--	--							--	--			--	--																			--	--
			--	--			--	--	--	--							--	--			--	--																			--	--
			--	--			--	--	--	--							--	--			--	--																			--	--
			--	--			--	--	--	--							--	--			--	--																			--	--
			--	--			--	--	--	--							--	--			--	--																			--	--
			--	--			--	--	--	--							--	--			--	--																			--	--
			--	--			--	--	--	--							--	--			--	--																			--	--
			--	--			--	--	--	--							--	--			--	--																			--	--
			--	--			--	--	--	--							--	--			--	--																			--	--
			--	--			--	--	--	--							--	--			--	--																			--	--
			--	--			--	--	--	--							--	--			--	--																			--	--
			--	--			--	--	--	--							--	--			--	--																			--	--
			--	--			--	--	--	--							--	--			--	--																			--	--
			--	--			--	--	--	--							--	--			--	--																			--	--
			--	--			--	--	--	--							--	--			--	--																			--	--
			--	--			--	--	--	--							--	--			--	--																			--	--
			--	--			--	--	--	--							--	--			--	--																			--	--
			--	--			--	--	--	--							--	--			--	--																			--	--
			--	--			--	--	--	--							--	--			--	--																			--	--
			--	--			--	--	--	--							--	--			--	--																			--	--
			--	--			--	--	--	--							--	--			--	--																			--	--
			--	--			--	--	--	--							--	--			--	--																			--	--
			--	--			--	--	--	--							--	--			--	--																			--	--
			--	--			--	--	--	--							--	--			--	--																			--	--
			--	--			--	--	--	--							--	--			--	--																			--	--
			--	--			--	--	--	--							--	--			--	--																			--	--
			--	--			--	--	--	--							--	--			--	--																			--	--
			--	--			--	--	--	--							--	--			--	--																			--	--
			--	--			--	--	--	--							--	--			--	--																			--	--
			--	--			--	--	--	--							--	--			--	--																			--	--
			--	--			--	--	--	--							--	--			--	--																			--	--
			--	--			--	--	--	--							--	--			--	--																			--	--
			--	--			--	--	--	--							--	--			--	--																			--	--
			--	--			--	--	--	--							--	--			--	--																			--	--
			--	--			--	--	--	--							--	--			--	--																			--	--
			--	--			--	--	--	--							--	--			--	--																			--	--
			--	--			--	--	--	--							--	--			--	--																			--	--
			--	--			--	--	--	--							--	--			--	--																			--	--
			--	--			--	--	--	--							--	--			--	--																			--	--
			--	--			--	--	--	--							--	--			--	--																			--	--
			--	--			--	--	--	--							--	--			--	--																			--	--
			--	--			--	--	--	--							--	--			--	--																			--	--
			--	--			--	--	--	--							--	--			--	--																			--	--
			--	--			--	--	--	--							--	--			--	--																			--	--
			--	--			--	--	--	--							--	--			--	--																			--	--
			--	--			--	--	--	--							--	--			--	--																			--	--
			--	--			--	--	--	--							--	--			--	--																			--	--
			--	--			--	--	--	--							--	--			--	--																			--	--
			--	--			--	--	--	--							--	--			--	--																			--	--
			--	--			--	--	--	--							--	--			--	--																			--	--
			--	--			--	--	--	--							--	--			--	--																			--	--
			--	--			--	--	--	--							--	--			--	--																			--	--
			--	--			--	--	--	--							--	--			--	--																			--	--
			--	--			--	--	--	--							--	--			--	--																			--	--
			--	--			--	--	--	--							--	--			--	--																			--	--
			--	--			--	--	--	--							--	--			--	--																			--	--
			--	--			--	--	--	--							--	--			--	--																			--	--
			--	--			--	--	--	--							--	--			--	--																			--	--
			--	--			--	--	--	--							--	--			--	--																			--	--
			--	--			--	--	--	--							--	--			--	--																			--	--
			--	--			--	--	--	--							--	--			--	--																			--	--
			--	--			--	--	--	--							--	--			--	--																			--	--
			--	--			--	--	--	--							--	--			--	--																			--	--
			--	--			--	--	--	--							--	--			--	--																			--	--
			--	--			--	--	--	--							--	--			--	--																			--	--
			--	--			--	--	--	--							--	--			--	--																			--	--
			--	--			--	--	--	--							--	--			--	--																			--	--
			--	--			--	--	--	--							--	--			--	--																			--	--
			--	--			--	--	--	--							--	--			--	--																			--	--
			--	--			--	--	--	--							--	--			--	--																			--	--
			--	--			--	--	--	--							--	--			--	--																			--	--
			--	--			--	--	--	--							--	--			--	--																			--	--
			--	--			--	--	--	--							--	--			--	--																			--	--
			--	--			--	--	--	--							--	--			--	--																			--	--
			--	--			--	--	--	--							--	--			--	--																			--	--
			--	--			--	--	--	--							--	--			--	--																			--	--
			--	--			--	--	--	--							--	--			--	--																			--	--
			--	--			--	--	--	--							--	--			--	--																			--	--
			--	--			--	--	--	--							--	--			--	--																			--	--
			--	--			--	--	--	--							--	--			--	--																			--	--
							--	--	--	--							--	--			--	--																			--	--
							--	--	--	--							--	--			--	--																			--	--
							--	--	--	--							--	--			--	--																			--	--
							--	--	--	--							--	--			--	--																			--	--
							--	--	--	--							--	--			--	--																			--	--
							--	--	--	--							--	--			--	--																			--	--
							--	--	--	--							--	--			--	--																			--	--
							--	--	--	--							--	--			--	--																			--	--
							--	--	--	--							--	--			--	--																			--	--
							--	--	--	--							--	--			--	--																			--	--
							--	--	--	--							--	--			--	--																			--	--
							--	--	--	--							--	--			--	--																			--	--
							--	--	--	--							--	--			--	--																			--	--
							--	--	--	--							--	--			--	--																			--	--
							--	--	--	--							--	--			--	--																			--	--
							--	--	--	--							--	--			--	--																			--	--
							--	--	--	--							--	--			--	--																			--	--
							--	--	--	--							--	--			--	--																			--	--
							--	--	--	--							--	--			--	--																			--	--
							--	--	--	--							--	--			--	--																			--	--
									--	--							--	--			--	--																			--	--
									--	--							--	--			--	--																			--	--
									--	--							--	--			--	--																			--	--
									--	--							--	--			--	--																			--	--
									--	--							--	--			--	--																			--	--
									--	--							--	--			--	--																			--	--
									--	--							--	--			--	--																			--	--
									--	--							--	--			--	--																			--	--
									--	--							--	--			--	--																			--	--
									--	--							--	--			--	--																			--	--
									--	--							--	--			--	--																			--	--
									--	--							--	--			--	--																			--	--
									--	--							--	--			--	--																			--	--
									--	--							--	--			--	--																			--	--
									--	--							--	--			--	--																			--	--
									--	--							--	--			--	--																			--	--
									--	--							--	--			--	--																			--	--
									--	--							--	--			--	--																			--	--
									--	--							--	--			--	--																			--	--
									--	--							--	--			--	--																			--	--
									--	--							--	--			--	--																			--	--
									--	--							--	--			--	--																			--	--
									--	--							--	--			--	--																			--	--
									--	--							--	--			--	--																			--	--
									--	--							--	--			--	--																			--	--
									--	--							--	--			--	--																			--	--
									--	--							--	--			--	--																			--	--
									--	--							--	--			--	--																			--	--
									--	--							--	--			--	--																			--	--
									--	--							--	--			--	--																			--	--
									--	--							--	--			--	--																			--	--
									--	--							--	--			--	--																			--	--
									--	--							--	--			--	--																			--	--
									--	--							--	--			--	--																			--	--
									--	--							--	--			--	--																			--	--
									--	--							--	--			--	--																			--	--
									--	--							--	--			--	--																			--	--
									--	--							--	--			--	--																			--	--
									--	--							--	--			--	--																			--	--
									--	--							--	--			--	--																			--	--
									--	--							--	--			--	--																			--	--
									--	--							--	--			--	--																			--	--
									--	--							--	--			--	--																			--	--
									--	--							--	--			--	--																			--	--
									--	--							--	--			--	--																			--	--
									--	--							--	--			--	--																			--	--
									--	--							--	--			--	--																			--	--
									--	--							--	--			--	--																			--	--
									--	--							--	--			--	--																			--	--
									--	--							--	--			--	--																			--	--
									--	--							--	--			--	--																			--	--
									--	--							--	--			--	--																			--	--
									--	--							--	--			--	--																			--	--
									--	--							--	--			--	--																			--	--
									--	--							--	--			--	--																			--	--
									--	--							--	--			--	--																			--	--
									--	--							--	--			--	--																			--	--
									--	--							--	--			--	--																			--	--
									--	--							--	--			--	--																			--	--
									--	--							--	--			--	--																			--	--
									--	--							--	--			--	--																			--	--
									--	--							--	--			--	--																			--	--
									--	--							--	--			--	--																			--	--
									--	--							--	--			--	--																			--	--
									--	--							--	--			--	--																			--	--
									--	--							--	--			--	--																			--	--
									--	--							--	--			--	--																			--	--
									--	--							--	--			--	--																			--	--
									--	--							--	--			--	--																			--	--
									--	--							--	--			--	--																			--	--
									--	--							--	--			--	--																			--	--
									--	--							--	--			--	--																			--	--
									--	--							--	--			--	--																			--	--
									--	--							--	--			--	--																			--	--
									--	--							--	--			--	--																			--	--
									--	--							--	--			--	--																			--	--
									--	--							--	--			--	--																			--	--
									--	--							--	--			--	--																			--	--
									--	--							--	--			--	--																			--	--
									--	--							--	--			--	--																			--	--
									--	--							--	--			--	--																			--	--
									--	--							--	--			--	--																			--	--
									--	--							--	--			--	--																			--	--
									--	--							--	--			--	--																			--	--
									--	--							--	--			--	--																			--	--
									--	--							--	--			--	--																			--	--
									--	--							--	--			--	--																			--	--
									--	--							--	--			--	--																			--	--
									--	--							--	--			--	--																			--	--
									--	--							--	--			--	--																			--	--
									--	--							--	--			--	--																			--	--
									--	--							--	--			--	--																			--	--
									--	--							--	--			--	--																			--	--
									--	--							--	--			--	--																			--	--
									--	--							--	--			--	--																			--	--
									--	--							--	--			--	--																			--	--
									--	--							--	--			--	--																			--	--
									--	--							--	--			--	--																			--	--
									--	--							--	--			--	--																			--	--
									--	--							--	--			--	--																			--	--
									--	--							--	--			--	--																			--	--
									--	--							--	--			--	--																			--	--
									--	--							--	--			--	--																			--	--
									--	--							--	--			--	--																			--	--
									--	--							--	--			--	--																			--	--
									--	--							--	--			--	--																			--	--
									--	--							--	--			--	--																			--	--
									--	--							--	--			--	--																			--	--
									--	--							--	--			--	--																			--	--
									--	--							--	--			--	--																			--	--
									--	--							--	--			--	--																			--	--
									--	--							--	--			--	--																			--	--
									--	--							--	--			--	--																			--	--
									--	--							--	--			--	--																			--	--
									--	--							--	--			--	--																			--	--
									--	--							--	--			--	--																			--	--
									--	--							--	--			--	--																			--	--
									--	--							--	--			--	--																			--	--
									--	--							--	--			--	--																			--	--
									--	--							--	--			--	--																			--	--
									--	--							--	--			--	--																			--	--
									--	--							--	--			--	--																			--	--
									--	--							--	--			--	--																			--	--
									--	--							--	--			--	--																			--	--
									--	--							--	--			--	--																			--	--
									--	--							--	--			--	--																			--	--
									--	--							--	--			--	--																			--	--
									--	--							--	--			--	--																			--	--
									--	--							--	--			--	--																			--	--
									--	--							--	--			--	--																			--	--
									--	--							--	--			--	--																			--	--
									--	--							--	--			--	--																			--	--
									--	--							--	--			--	--																			--	--
									--	--							--	--			--	--																			--	--
									--	--							--	--			--	--																			--	--
									--	--							--	--			--	--																			--	--
									--	--							--	--			--	--																			--	--
									--	--							--	--			--	--																			--	--
									--	--							--	--			--	--																			--	--
									--	--							--	--			--	--																			--	--
									--	--							--	--			--	--																			--	--
									--	--							--	--			--	--																			--	--
									--	--							--	--			--	--																			--	--
									--	--							--	--			--	--																			--	--
									--	--							--	--			--	--																			--	--
									--	--							--	--			--	--																			--	--
									--	--							--	--			--	--																			--	--
									--	--							--	--			--	--																			--	--
									--	--							--	--			--	--																			--	--
									--	--							--	--			--	--																			--	--
									--	--							--	--			--	--																			--	--
									--	--							--	--			--	--																			--	--
									--	--							--	--			--	--																			--	--
									--	--							--	--			--	--																			--	--
									--	--							--	--			--	--																			--	--
									--	--							--	--			--	--																			--	--
									--	--							--	--			--	--																			--	--
									--	--							--	--			--	--																			--	--
									--	--							--	--			--	--																			--	--
									--	--							--	--			--	--																			--	--
									--	--							--	--			--	--																			--	--
									--	--							--	--			--	--																			--	--
									--	--							--	--			--	--																			--	--
									--	--							--	--			--	--																			--	--
									--	--							--	--			--	--																			--	--
									--	--							--	--			--	--																			--	--
									--	--							--	--			--	--																			--	--
									--	--							--	--			--	--																			--	--
									--	--							--	--			--	--																			--	--
									--	--							--	--			--	--																			--	--
									--	--							--	--			--	--																			--	--
									--	--							--	--			--	--																			--	--
									--	--							--	--			--	--																			--	--
									--	--							--	--			--	--																			--	--
									--	--							--	--			--	--																			--	--
									--	--							--	--			--	--																			--	--
									--	--							--	--			--	--																			--	--
									--	--							--	--			--	--																			--	--
									--	--							--	--			--	--																			--	--
									--	--							--	--			--	--																			--	--
									--	--							--	--			--	--																			--	--
									--	--							--	--			--	--																			--	--
									--	--							--	--			--	--																			--	--
									--	--							--	--			--	--																			--	--
									--	--							--	--			--	--																			--	--
									--	--							--	--			--	--																			--	--
									--	--							--	--			--	--																			--	--
									--	--							--	--			--	--																			--	--
									--	--							--	--			--	--																			--	--
									--	--							--	--			--	--																			--	--
									--	--							--	--			--	--																			--	--
									--	--							--	--			--	--																			--	--
									--	--							--	--			--	--																			--	--
									--	--							--	--			--	--																			--	--
									--	--							--	--			--	--																			--	--
									--	--							--	--			--	--																			--	--
									--	--							--	--			--	--																			--	--
									--	--							--	--			--	--																			--	--
									--	--							--	--			--	--																			--	--
									--	--											--	--																			--	--
									--	--											--	--																			--	--
									--	--											--	--																			--	--
									--	--											--	--																			--	--
									--	--											--	--																			--	--
									--	--											--	--																			--	--
									--	--											--	--																			--	--
									--	--											--	--																			--	--
									--	--											--	--																			--	--
									--	--											--	--																			--	--
									--	--											--	--																			--	--
									--	--											--	--																			--	--
									--	--											--	--																			--	--
									--	--											--	--																			--	--
									--	--											--	--																			--	--
									--	--											--	--																			--	--
									--	--											--	--																			--	--
									--	--											--	--																			--	--
																					--	--																			--	--
																					--	--																			--	--
																					--	--																			--	--
																					--	--																			--	--
																					--	--																			--	--
																					--	--																			--	--
																					--	--																			--	--
																					--	--																			--	--
																					--	--																			--	--
																					--	--																			--	--
																					--	--																			--	--
																					--	--																			--	--
																					--	--																			--	--
																					--	--																			--	--
																					--	--																			--	--
																					--	--																			--	--
																					--	--																			--	--
																					--	--																			--	--
																					--	--																			--	--
																					--	--																			--	--
																					--	--																			--	--
																					--	--																			--	--
																					--	--																			--	--
																					--	--																			--	--
																					--	--																			--	--
																					--	--																			--	--
																					--	--																			--	--
																					--	--																			--	--
																					--	--																			--	--
																					--	--																			--	--
																					--	--																			--	--
																					--	--																			--	--
																					--	--																			--	--
																					--	--																			--	--
																					--	--																			--	--
																					--	--																			--	--
																					--	--																			--	--
																					--	--																			--	--
																					--	--																			--	--
																					--	--																			--	--
																					--	--																			--	--
																					--	--																			--	--
																					--	--																			--	--
																					--	--																			--	--
																					--	--																			--	--
																					--	--																			--	--
																					--	--																			--	--
																					--	--																			--	--
																					--	--																			--	--
																					--	--																			--	--
																					--	--																			--	--
																					--	--																			--	--
																					--	--																			--	--
																					--	--																			--	--
																					--	--																			--	--
																					--	--																			--	--
																					--	--																			--	--
																					--	--																			--	--
																					--	--																			--	--
																					--	--																			--	--
																					--	--																			--	--
																					--	--																			--	--
																					--	--																			--	--
																					--	--																			--	--
																					--	--																			--	--
																					--	--																			--	--
																					--	--																			--	--
																					--	--																			--	--
																					--	--																			--	--
																					--	--																			--	--
																					--	--																			--	--
																					--	--																			--	--
																					--	--																			--	--
																					--	--																			--	--
																					--	--																			--	--
																					--	--																			--	--
																					--	--																			--	--
																					--	--																			--	--
																					--	--																			--	--
																					--	--																			--	--
																					--	--																			--	--
																					--	--																			--	--
																					--	--																			--	--
																					--	--																			--	--
																					--	--																			--	--
																					--	--																			--	--
																					--	--																			--	--
																					--	--																			--	--
																					--	--																			--	--
																					--	--																			--	--
																					--	--																			--	--
																					--	--																			--	--
																					--	--																			--	--
																					--	--																			--	--
																					--	--																			--	--
																					--	--																			--	--
																					--	--																			--	--
																					--	--																			--	--
																					--	--																			--	--
																					--	--																			--	--
																					--	--																			--	--
																					--	--																			--	--
																					--	--																			--	--
																					--	--																			--	--
																					--	--																			--	--
																					--	--																			--	--
																					--	--																			--	--
																					--	--																			--	--
																					--	--																			--	--
																					--	--																			--	--
																					--	--																			--	--
																					--	--																			--	--
																					--	--																			--	--
																					--	--																			--	--
																					--	--																			--	--
																					--	--																			--	--
																					--	--																			--	--
																					--	--																			--	--
																					--	--																			--	--
																					--	--																			--	--
																					--	--																			--	--
																					--	--																			--	--
																					--	--																			--	--
																					--	--																			--	--
																					--	--																			--	--
																					--	--																			--	--
																					--	--																			--	--
																					--	--																			--	--
																					--	--																			--	--
																					--	--																			--	--
																					--	--																			--	--
																					--	--																			--	--
																					--	--																			--	--
																					--	--																			--	--
																					--	--																			--	--
																					--	--																			--	--
																					--	--																			--	--
																					--	--																			--	--
																					--	--																			--	--
																					--	--																			--	--
																					--	--																			--	--
																					--	--																			--	--
																					--	--																			--	--
																					--	--																			--	--
																					--	--																			--	--
																					--	--																			--	--
																					--	--																			--	--
																					--	--																			--	--
																					--	--																			--	--
																					--	--																			--	--
																					--	--																			--	--
																					--	--																			--	--
																					--	--																			--	--
																					--	--																			--	--
																					--	--																			--	--
																					--	--																			--	--
																					--	--																			--	--
																					--	--																			--	--
																					--	--																			--	--
																					--	--																			--	--
																					--	--																			--	--
																					--	--																			--	--
																					--	--																			--	--
																					--	--																			--	--
																					--	--																			--	--
																					--	--																			--	--
																					--	--																			--	--
																					--	--																			--	--
																					--	--																			--	--
																					--	--																			--	--
																					--	--																			--	--
																					--	--																			--	--
																					--	--																			--	--
																					--	--																			--	--
																					--	--																			--	--
																					--	--																			--	--
																					--	--																			--	--
																					--	--																			--	--
																					--	--																			--	--
																					--	--																			--	--
																					--	--																			--	--
																					--	--																			--	--
																					--	--																			--	--
																					--	--																			--	--
																					--	--																			--	--
																					--	--																			--	--
																					--	--																			--	--
																					--	--																			--	--
																					--	--																			--	--
																					--	--																			--	--
																					--	--																			--	--
																					--	--																			--	--
																					--	--																			--	--
																					--	--																			--	--
																					--	--																			--	--
																					--	--																			--	--
																					--	--																			--	--
																					--	--																			--	--
																					--	--																			--	--

## Sheet: fig1f
Figure1f		DENV3 xrRNA1		DENV1 xrRNA1		ZIKV xrRNA1		MVE xrRNA1		WNV xrRNA1		USUV xrRNA1
	Mg2+(mM)	mean	SEM	mean	SEM	mean	SEM	mean	SEM	mean	SEM	mean	SEM
	0.001	0.25241	0.01926	0.27102	0.02675	0.33952	0.03319	0.06838	0.00478	0.08935	0.03887	0.06782	0.01345
	0.01	0.25386	0.01546	0.23267	0.000793278	0.27738	0.02023	0.07391	0.00534	0.08409	0.03387	0.06345	0.01267
	0.1	0.31329	0.01874	0.33006	0.09621	0.25144	0.01756	0.06714	0.03174	0.04007	0.02493	0.03867	0.01124
	0.2	0.25605	0.01893	0.32942	0.03279	0.16728	0.00197	0.02875	0.000803417	0.02974	0.01055	0.02382	0.00405
	0.5	0.13132	0.01619	0.18286	0.04934	0.05062	0.00539	0.01668	0.0014	0.01563	0.00436	0.01468	0.00102
	1	0.05382	0.01036	0.042	0.000680053	0.01937	0.00255	0.01646	0.00764	0.00906	0.00332	0.00923	0.00119
	5	0.00507	0.000788546	0.00772	0.000239185	0.00407	0.000463075	0.00452	0.0017	0.00512	0.00095618	0.00484	0.000721982
	10	0.00822	0.000545598	0.00891	0.00166	0.00646	0.00065223	0.00624	0.00138	0.00774	0.00165	0.00768	0.00154
	20	0.00869	0.000117231	0.01163	0.00639	0.00849	0.000441549	0.01052	0.00172	0.01078	0.00195	0.00924	0.00112
						--	--			--	--
						--	--			--	--
						--	--			--	--
						--	--			--	--
						--	--			--	--
						--	--			--	--
						--	--			--	--
						--	--			--	--
						--	--			--	--
						--	--			--	--
						--	--			--	--
						--	--			--	--
						--	--			--	--
						--	--
						--	--
						--	--
						--	--

## Sheet: fig3a
figure3a
			0.001mM Mg				1mM Mg				5mM Mg				100mM Mg
		Time (s)	donor	acceptor	FRET	HMM-FRET	donor	acceptor	FRET	HMM-FRET	donor	acceptor	FRET	HMM-FRET	donor	acceptor	FRET	HMM-FRET
		0	7.79076	1.51162	0.21926	0.20349	8.32932	1.39994	0.16358	0.21298	0.19308	7.55678	1.00971	0.91956	-0.07812	2.47914	1.06153	0.99622
		0.025	7.0942	1.99236	0.30731	0.20349	9.66305	1.88976	0.30148	0.21298	-0.07695	8.00068	0.98033	0.91956	-0.21395	3.69093	0.99114	0.99622
		0.05	6.05178	2.68489	0.26807	0.20349	7.6168	3.28734	0.12999	0.21298	0.15488	7.71967	1.0007	0.91956	0.03954	4.42483	0.89392	0.99622
		0.075	6.85591	2.51099	0.22913	0.20349	8.61668	1.28745	0.16147	0.21298	-0.00441	6.3279	0.93215	0.91956	0.38609	3.25351	1.00022	0.99622
		0.1	6.56078	1.95004	0.26527	0.20349	7.13204	1.37338	0.11352	0.21298	0.49754	6.83487	0.99343	0.91956	-0.000898571	4.02613	0.90312	0.99622
		0.125	6.62798	2.39304	0.29077	0.20349	8.51322	1.09013	0.17814	0.21298	0.05707	8.63209	0.95035	0.91956	0.42766	3.98687	0.94074	0.99622
		0.15	5.21501	2.13808	0.14635	0.20349	7.35756	1.5948	0.20893	0.21298	0.38203	7.31269	0.81476	0.91956	0.22463	3.5659	0.97813	0.99622
		0.175	7.85037	1.34584	0.21077	0.20349	9.06542	2.39427	0.23251	0.21298	1.57155	6.91228	0.92131	0.91956	0.10459	4.67775	0.94672	0.99622
		0.2	7.16685	1.91401	0.28417	0.20349	8.67284	2.62738	0.13336	0.21298	0.68815	8.0565	0.88541	0.91956	0.16045	2.85084	0.9475	0.99622
		0.225	6.33351	2.51432	0.19181	0.20349	10.3571	1.59373	0.22431	0.21298	0.97246	7.51415	0.97928	0.91956	0.22595	4.07789	0.99862	0.99622
		0.25	6.90805	1.63949	0.18997	0.20349	8.74269	2.52816	0.27044	0.21298	0.1393	6.58344	0.95349	0.91956	0.0055	3.96642	1.00616	0.99622
		0.275	6.9541	1.63087	0.24834	0.20349	6.88549	2.5524	0.20368	0.21298	0.42619	8.73809	0.78061	0.91956	-0.02185	3.56838	0.96986	0.99622
		0.3	7.51377	2.48247	0.25366	0.20349	6.56997	1.68045	0.19944	0.21298	1.65922	5.9038	0.36138	0.35354	0.09335	3.00398	0.95459	0.99622
		0.325	7.65355	2.60126	0.26211	0.20349	7.38708	1.84036	0.19515	0.21298	4.94771	2.79981	0.40017	0.35354	0.14983	3.14929	0.99972	0.99622
		0.35	6.67549	2.37129	0.16137	0.20349	7.6233	1.84843	0.12163	0.21298	4.21731	2.81349	0.31549	0.35354	0.00119	4.22183	0.90517	0.99622
		0.375	6.9797	1.34305	0.16277	0.20349	9.95176	1.37806	0.16967	0.21298	4.43431	2.04375	0.48213	0.35354	0.34515	3.29456	1.10637	0.99622
		0.4	7.41426	1.44141	0.11541	0.20349	9.54638	1.95071	0.26105	0.21298	3.23528	3.01204	0.38047	0.35354	-0.24098	2.50655	0.94034	0.99622
		0.425	7.37953	0.96274	0.18335	0.20349	7.95251	2.80939	0.16928	0.21298	4.58468	2.81552	0.39828	0.35354	0.26066	4.10848	0.94168	0.99622
		0.45	7.46283	1.67556	0.2025	0.20349	7.95525	1.62106	0.09423	0.21298	4.97958	3.29596	0.33735	0.35354	0.18833	3.04109	1.01955	0.99622
		0.475	8.31368	2.11099	0.22204	0.20349	8.27526	0.86091	0.27007	0.21298	4.80118	2.44427	0.34423	0.35354	-0.06582	3.433	1.15729	0.99622
		0.5	7.32961	2.09198	0.30356	0.20349	6.99149	2.58685	0.18256	0.21298	5.21487	2.73736	0.36558	0.35354	-0.49954	3.67541	0.96626	0.99622
		0.525	6.18179	2.69446	0.26527	0.20349	8.2712	1.84727	0.19661	0.21298	5.17479	2.98197	0.3631	0.35354	0.10945	3.13417	0.98366	0.99622
		0.55	6.78646	2.45028	0.27551	0.20349	8.46612	2.07185	0.20258	0.21298	4.91041	2.7994	0.34292	0.35354	0.07696	4.63315	0.88998	0.99622
		0.575	6.47865	2.46376	0.25806	0.20349	9.46739	2.40516	0.28197	0.21298	4.99749	2.60808	0.32055	0.35354	0.40124	3.24581	1.05651	0.99622
		0.6	6.73275	2.34175	0.2847	0.20349	6.95109	2.72966	0.28507	0.21298	4.58107	2.16123	0.31838	0.35354	-0.19566	3.65783	1.0095	0.99622
		0.625	6.48104	2.57962	0.20837	0.20349	7.24464	2.8887	0.13874	0.21298	4.5319	2.11677	0.31381	0.35354	-0.02922	3.10557	1.03463	0.99622
		0.65	7.38937	1.94504	0.13329	0.20349	7.93806	1.2787	0.18996	0.21298	4.45461	2.0372	0.33018	0.35354	-0.12225	3.65252	1.00064	0.99622
		0.675	8.4021	1.2921	0.2858	0.20349	9.99515	2.34388	0.15552	0.21298	4.41458	2.17613	0.3985	0.35354	-0.0025	3.91018	0.9631	0.99622
		0.7	7.03724	2.81608	0.28073	0.20349	9.83892	1.81188	0.10961	0.21298	4.63223	3.06887	0.33782	0.35354	0.10804	2.81981	1.06663	0.99622
		0.725	7.7902	3.04054	0.24214	0.20349	11.0786	1.36387	0.1662	0.21298	4.99798	2.54975	0.25962	0.35354	-0.25581	4.09515	0.93556	0.99622
		0.75	6.99783	2.2358	0.36394	0.20349	9.70144	1.93376	0.22381	0.21298	3.66806	1.28623	0.34842	0.35354	0.22281	3.23512	0.8921	0.99622
		0.775	4.72368	2.70282	0.29418	0.20349	7.27915	2.09893	0.11724	0.21298	4.16745	2.22851	0.30465	0.35354	0.30252	2.50113	1.09299	0.99622
		0.8	6.77375	2.8233	0.20457	0.20349	6.32086	0.83949	0.30152	0.21298	5.01258	2.19618	0.27254	0.35354	-0.27686	3.25431	1.04699	0.99622
		0.825	7.69445	1.97889	0.26177	0.20349	8.0401	3.47083	0.30193	0.21298	4.64625	1.7407	0.34541	0.35354	-0.1751	3.90105	1.04125	0.99622
		0.85	6.26466	2.22139	0.23903	0.20349	8.90692	3.85236	0.27943	0.21298	5.0124	2.64494	0.37733	0.35354	-0.13638	3.44259	1.02735	0.99622
		0.875	6.28088	1.97289	0.30543	0.20349	6.81132	2.64135	0.19068	0.21298	4.8166	2.9188	0.37701	0.35354	-0.11404	4.28328	1.07599	0.99622
		0.9	5.71888	2.51483	0.29403	0.20349	10.4034	2.45116	0.22087	0.21298	4.72019	2.85651	0.34638	0.35354	-0.33988	4.81283	1.11963	0.99622
		0.925	7.02196	2.92458	0.2431	0.20349	6.38196	1.80917	0.3408	0.21298	5.16199	2.73559	0.38253	0.35354	-0.44492	4.16421	0.9994	0.99622
		0.95	6.65799	2.13846	0.21332	0.20349	7.55607	3.90646	0.29821	0.21298	4.35362	2.69707	0.40775	0.35354	0.00286	4.73721	0.95228	0.99622
		0.975	7.04054	1.90919	0.25633	0.20349	7.45498	3.16776	0.22801	0.21298	3.62182	2.49358	0.38477	0.35354	0.16772	3.34698	1.04666	0.99622
		1	7.39444	2.54872	0.23824	0.20349	8.04916	2.37734	0.25577	0.21298	3.80454	2.37945	0.37954	0.35354	-0.1949	4.37239	0.924	0.99622
		1.025	6.7751	2.11888	0.21069	0.20349	7.60607	2.61403	0.29549	0.21298	4.87094	2.97959	0.36197	0.35354	0.27885	3.39043	0.98418	0.99622
		1.05	6.95576	1.85665	0.30965	0.20349	8.95002	3.75393	0.16673	0.21298	4.63547	2.62984	0.34602	0.35354	0.07246	4.50644	1.03036	0.99622
		1.075	5.0275	2.25502	0.32852	0.20349	9.30875	1.8626	0.15352	0.21298	5.21942	2.76158	0.41902	0.35354	-0.13997	4.7505	0.96014	0.99622
		1.1	5.61052	2.74489	0.20916	0.20349	9.30212	1.68699	0.17589	0.21298	4.76264	3.43488	0.3428	0.35354	0.15608	3.75912	0.92504	0.99622
		1.125	6.68596	1.76832	0.246	0.20349	9.79	2.0895	0.13712	0.21298	4.84587	2.52765	0.35536	0.35354	0.29936	3.69435	0.94722	0.99622
		1.15	6.80933	2.22162	0.29629	0.20349	9.26278	1.47195	0.23906	0.21298	4.36585	2.4067	0.35482	0.35354	0.19974	3.58439	0.94805	0.99622
		1.175	5.15681	2.17121	0.24513	0.20349	8.36183	2.62704	0.3148	0.21298	4.48296	2.46545	0.35549	0.35354	0.23305	4.25352	0.95192	0.99622
		1.2	6.70307	2.17673	0.15692	0.20349	8.24287	3.78702	0.31783	0.21298	4.82401	2.6608	0.32801	0.35354	0.20653	4.0889	1.02586	0.99622
		1.225	8.18761	1.5239	0.16751	0.20349	7.78188	3.62558	0.23967	0.21298	5.26591	2.57036	0.24008	0.35354	-0.10479	4.15649	0.99904	0.99622
		1.25	6.39666	1.28708	0.29677	0.20349	8.37042	2.63846	0.23933	0.21298	5.11957	1.61741	0.25488	0.35354	0.00439	4.58583	0.89728	0.99622
		1.275	6.78643	2.86391	0.21571	0.20349	8.27583	2.60378	0.12558	0.21298	5.54756	1.89762	0.43019	0.35354	0.44645	3.89965	1.00673	0.99622
		1.3	7.12823	1.9605	0.20446	0.20349	9.22653	1.32511	0.12252	0.21298	4.3071	3.25175	0.38156	0.35354	-0.02539	3.79845	1.02289	0.99622
		1.325	7.5144	1.93122	0.25982	0.20349	10.4904	1.46474	0.19802	0.21298	4.71657	2.90994	0.35688	0.35354	-0.09143	4.08547	0.90607	0.99622
		1.35	7.05472	2.47636	0.22531	0.20349	9.91279	2.44758	0.21034	0.21298	4.88673	2.71174	0.36971	0.35354	0.33716	3.25231	1.08983	0.99622
		1.375	6.84502	1.99085	0.31561	0.20349	8.7889	2.34108	0.29332	0.21298	4.53526	2.6602	0.37709	0.35354	-0.35571	4.31535	1.03862	0.99622
		1.4	5.58043	2.57347	0.31251	0.20349	9.01165	3.74052	0.11794	0.21298	4.54226	2.74971	0.40788	0.35354	-0.19466	5.23513	0.95117	0.99622
		1.425	5.78376	2.62916	0.22141	0.20349	8.875	1.18672	0.2074	0.21298	4.46124	3.07313	0.40536	0.35354	0.20805	4.05292	1.02466	0.99622
		1.45	6.63272	1.88621	0.18866	0.20349	6.94827	1.81816	0.22962	0.21298	4.25248	2.89884	0.35217	0.35354	-0.10784	4.48121	0.99616	0.99622
		1.475	7.16315	1.66565	0.23322	0.20349	8.34222	2.48651	0.26523	0.21298	4.59436	2.49756	0.41487	0.35354	0.01523	3.9503	1.02443	0.99622
		1.5	7.32758	2.22873	0.19398	0.20349	7.58827	2.73911	0.13276	0.21298	4.35216	3.08584	0.3956	0.35354	-0.10113	4.24102	0.92911	0.99622
		1.525	7.42729	1.78749	0.4832	0.52817	9.29273	1.42255	0.19185	0.21298	3.81728	2.49853	0.27209	0.35354	0.30036	3.93682	0.96037	0.99622
		1.55	4.34889	4.06616	0.44885	0.52817	9.37758	2.22621	0.16718	0.21298	5.08311	1.90004	0.42954	0.35354	0.14587	3.53458	1.16323	0.99622
		1.575	5.57084	4.53682	0.64802	0.52817	8.55951	1.71818	0.2374	0.21298	3.87867	2.92048	0.35954	0.35354	-0.46341	3.30236	1.078	0.99622
		1.6	3.43756	6.32877	0.59313	0.52817	6.33574	1.97234	0.15114	0.21298	4.58983	2.57662	0.39785	0.35354	-0.23427	3.2377	0.94255	0.99622
		1.625	3.35588	4.89211	0.44365	0.52817	8.83966	1.57391	0.28034	0.21298	4.25161	2.80909	0.39014	0.35354	0.21471	3.52265	1.01796	0.99622
		1.65	4.99183	3.9806	0.55868	0.52817	7.53551	2.93548	0.24947	0.21298	4.92257	3.1491	0.27228	0.35354	-0.06677	3.78525	0.98075	0.99622
		1.675	4.34165	5.49621	0.54436	0.52817	8.65015	2.8753	0.11624	0.21298	4.78726	1.79122	0.32175	0.35354	0.06383	3.25232	0.88619	0.99622
		1.7	3.79734	4.53671	0.49082	0.52817	10.0069	1.31615	0.14494	0.21298	4.79719	2.27571	0.36145	0.35354	0.47452	3.69502	1.04398	0.99622
		1.725	4.5111	4.34845	0.56953	0.52817	8.69652	1.47419	0.24478	0.21298	4.13646	2.34147	0.44393	0.35354	-0.15771	3.74339	0.93348	0.99622
		1.75	3.45445	4.57032	0.56731	0.52817	8.4368	2.73456	0.18252	0.21298	3.10971	2.48262	0.29228	0.35354	0.28405	3.98618	1.09887	0.99622
		1.775	4.51059	5.91392	0.5125	0.52817	7.52631	1.68042	0.17716	0.21298	4.68619	1.93533	0.33393	0.35354	-0.35808	3.9799	0.96268	0.99622
		1.8	4.68566	4.9259	0.52715	0.52817	6.08591	1.31033	0.25279	0.21298	4.31758	2.16464	0.29525	0.35354	0.17671	4.55875	1.03024	0.99622
		1.825	5.04609	5.62546	0.60972	0.52817	8.40157	2.84238	0.09032	0.21298	4.25619	1.78307	0.42875	0.35354	-0.09525	3.24524	1.01566	0.99622
		1.85	3.66405	5.72418	0.50973	0.52817	8.2725	0.82138	0.11482	0.21298	3.4313	2.57531	0.35116	0.35354	-0.06217	4.03142	0.93341	0.99622
		1.875	4.98249	5.18027	0.63153	0.52817	8.50938	1.10375	0.14419	0.21298	5.25249	2.8427	0.34698	0.35354	0.32712	4.58534	0.98601	0.99622
		1.9	3.70412	6.34847	0.50042	0.52817	9.82282	1.655	0.09291	0.21298	4.82232	2.56236	0.38878	0.35354	0.06113	4.30902	0.91753	0.99622
		1.925	4.09695	4.10378	0.47547	0.52817	8.67096	0.88809	0.15391	0.21298	4.10559	2.61144	0.34796	0.35354	0.28731	3.19658	0.97722	0.99622
		1.95	4.31372	3.91021	0.59243	0.52817	10.826	1.96932	0.25455	0.21298	3.50651	1.87121	0.3654	0.35354	0.0836	3.58658	0.90927	0.99622
		1.975	3.14863	4.57674	0.52616	0.52817	8.49734	2.90163	0.17589	0.21298	4.13161	2.37892	0.3394	0.35354	0.38992	3.90747	1.06156	0.99622
		2	3.3278	3.69517	0.57788	0.52817	8.37228	1.78693	0.17941	0.21298	5.04711	2.59304	0.42747	0.35354	-0.21311	3.67486	0.84989	0.99622
		2.025	3.78096	5.17621	0.47827	0.52817	7.84178	1.71448	0.19263	0.21298	4.23482	3.1619	0.34324	0.35354	0.68944	3.9036	1.01104	0.99622
		2.05	4.77092	4.37353	0.5603	0.52817	9.8202	2.34303	0.27818	0.21298	4.71791	2.46567	0.27657	0.35354	-0.04269	3.91035	1.02899	0.99622
		2.075	4.1749	5.31989	0.54785	0.52817	7.15851	2.75876	0.2372	0.21298	4.67513	1.78728	0.33981	0.35354	-0.09365	3.32383	1.037	0.99622
		2.1	4.10036	4.96831	0.54541	0.52817	8.98502	2.79404	0.25097	0.21298	4.62657	2.38132	0.41673	0.35354	-0.17318	4.85311	0.88575	0.99622
		2.125	4.32428	5.18822	0.4274	0.52817	7.41565	2.48473	0.19974	0.21298	4.2298	3.02206	0.32539	0.35354	0.40633	3.1503	1.06842	0.99622
		2.15	5.77109	4.30762	0.479	0.52817	10.1255	2.52723	0.18194	0.21298	4.4847	2.16316	0.34281	0.35354	-0.18774	2.93185	1.10545	0.99622
		2.175	4.65774	4.28227	0.53978	0.52817	10.6811	2.37552	0.17614	0.21298	4.16127	2.17066	0.32029	0.35354	-0.35689	3.74133	0.9628	0.99622
		2.2	4.45912	5.22989	0.44793	0.52817	10.2403	2.18937	0.17231	0.21298	3.41482	1.60913	0.26679	0.35354	0.10011	2.59089	1.10855	0.99622
		2.225	4.31625	3.50212	0.52317	0.52817	7.42308	1.54536	0.10266	0.21298	5.09343	1.85334	0.33585	0.35354	-0.22968	2.34557	0.94883	0.99622
		2.25	4.47844	4.91366	0.43312	0.52817	10.2952	1.17778	0.16421	0.21298	5.23709	2.6483	0.38099	0.35354	0.13204	2.44823	0.96041	0.99622
		2.275	5.12063	3.91241	0.48528	0.52817	7.83522	1.5394	0.22868	0.21298	4.76797	2.93465	0.31089	0.35354	0.1583	3.84008	1.04228	0.99622
		2.3	4.50861	4.25075	0.54103	0.52817	7.25701	2.15155	0.10445	0.21298	4.39585	1.98322	0.32176	0.35354	-0.15472	3.81424	0.93307	0.99622
		2.325	3.19471	3.76584	0.42837	0.52817	9.90215	1.15487	0.20981	0.21298	4.85214	2.30184	0.27639	0.35354	0.27355	3.81336	1.02395	0.99622
		2.35	4.96547	3.72098	0.50302	0.52817	9.01586	2.39388	0.27377	0.21298	5.14535	1.96532	0.23256	0.35354	-0.08445	3.61013	0.98585	0.99622
		2.375	4.16269	4.21333	0.56752	0.52817	7.40065	2.78992	0.20041	0.21298	5.08097	1.53966	0.34969	0.35354	0.05398	3.75991	0.97643	0.99622
		2.4	4.35449	5.71423	0.41852	0.52817	7.99471	2.00385	0.12187	0.21298	5.16058	2.77502	0.39279	0.35354	0.08481	3.51353	1.03202	0.99622
		2.425	5.16603	3.71824	0.25766	0.20349	8.00646	1.11112	0.1714	0.21298	3.82237	2.47263	0.34382	0.35354	-0.10946	3.52838	1.00837	0.99622
		2.45	6.61204	2.295	0.23562	0.20349	9.48495	1.96197	0.14037	0.21298	4.38679	2.29861	0.38482	0.35354	-0.0219	2.63703	1.05962	0.99622
		2.475	6.09128	1.87768	0.27744	0.20349	8.16588	1.33341	0.24754	0.21298	4.37857	2.73898	0.38867	0.35354	-0.16969	3.01591	0.94286	0.99622
		2.5	5.10018	1.9583	0.25775	0.20349	6.60584	2.17309	0.07085	0.21298	4.61035	2.93116	0.49071	0.35354	0.21528	3.55209	0.94986	0.99622
		2.525	6.09018	2.11483	0.27664	0.20349	8.75656	0.66772	0.21884	0.21298	3.09183	2.97898	0.31075	0.35354	0.15216	2.88262	1.06814	0.99622
		2.55	6.06272	2.31864	0.2819	0.20349	8.90221	2.49391	0.23555	0.21298	4.49663	2.02734	0.35745	0.35354	-0.20602	3.22968	0.97605	0.99622
		2.575	6.24209	2.45036	0.18179	0.20349	8.98292	2.76787	0.17097	0.21298	4.43001	2.46444	0.35137	0.35354	0.06401	2.60914	0.99799	0.99622
		2.6	6.98283	1.5514	0.21176	0.20349	8.37979	1.72811	0.08609	0.21298	4.75222	2.57428	0.28144	0.35354	0.00541	2.68408	0.94949	0.99622
		2.625	6.81064	1.82966	0.33947	0.20349	8.16563	0.76924	0.14621	0.21298	4.73538	1.85472	0.36904	0.35354	0.21283	4.00074	1.06873	0.99622
		2.65	5.83051	2.99655	0.28103	0.20349	8.66878	1.48454	0.17797	0.21298	4.232	2.47524	0.2681	0.35354	-0.16969	2.6386	0.92194	0.99622
		2.675	6.51641	2.54716	0.29003	0.20349	9.16117	1.98338	0.18904	0.21298	4.78577	1.75308	0.30231	0.35354	0.33445	3.95026	1.0247	0.99622
		2.7	5.07843	2.07464	0.25289	0.20349	7.28381	1.69791	0.18699	0.21298	3.90069	1.69021	0.30391	0.35354	-0.0949	3.93655	0.93364	0.99622
		2.725	6.87915	2.32857	0.21958	0.20349	8.62191	1.98302	0.24222	0.21298	4.29308	1.87432	0.44682	0.35354	0.21422	3.01408	1.17205	0.99622
		2.75	7.39047	2.07944	0.21182	0.20349	8.49984	2.71685	0.16913	0.21298	3.84047	3.10207	0.36328	0.35354	-0.4481	3.05255	1.03177	0.99622
		2.775	7.08823	1.90489	0.30068	0.20349	9.68347	1.97119	0.25751	0.21298	4.66606	2.66224	0.33725	0.35354	-0.11169	3.6271	0.96135	0.99622
		2.8	6.43252	2.76573	0.2438	0.20349	6.98071	2.4211	0.23678	0.21298	4.94974	2.51878	0.42612	0.35354	0.09883	2.45833	0.99059	0.99622
		2.825	6.57744	2.12058	0.18695	0.20349	9.74736	3.02397	0.21291	0.21298	4.40025	3.26728	0.34092	0.35354	0.03057	3.21866	0.89875	0.99622
		2.85	6.79179	1.56165	0.26004	0.20349	8.69381	2.35169	0.22315	0.21298	4.52989	2.34314	0.33903	0.35354	0.36117	3.20606	0.9565	0.99622
		2.875	5.22632	1.83664	0.22595	0.20349	7.61502	2.18736	0.25076	0.21298	4.34818	2.23033	0.37026	0.35354	0.14873	3.27046	0.94947	0.99622
		2.9	6.19178	1.80741	0.25356	0.20349	8.01098	2.68116	0.15913	0.21298	4.9152	2.88986	0.2833	0.35354	0.18757	3.52472	1.00688	0.99622
		2.925	5.8174	1.9761	0.26976	0.20349	8.17162	1.54644	0.25037	0.21298	4.84218	1.91407	0.2878	0.35354	-0.03044	4.45676	0.98919	0.99622
		2.95	6.03834	2.23069	0.2237	0.20349	10.0635	3.36107	0.12636	0.21298	4.6655	1.88537	0.26294	0.35354	0.05927	5.42582	0.97269	0.99622
		2.975	6.35078	1.83003	0.26049	0.20349	8.18983	1.18459	0.25811	0.21298	5.71549	2.039	0.30577	0.35354	0.10301	3.66973	1.0165	0.99622
		3	6.69298	2.35764	0.3016	0.20349	7.12832	2.48004	0.25663	0.21298	4.58929	2.02137	0.42738	0.35354	-0.06284	3.8701	1.01364	0.99622
		3.025	6.09796	2.63335	0.27006	0.20349	7.73477	2.67027	0.2654	0.21298	4.17027	3.11256	0.31885	0.35354	-0.0489	3.63511	1.05875	0.99622
		3.05	7.07127	2.61618	0.27148	0.20349	8.05562	2.91042	0.26074	0.21298	4.7556	2.22617	0.75781	0.77786	-0.19407	3.49753	0.96781	0.99622
		3.075	6.43768	2.39894	0.26672	0.20349	7.86087	2.77261	0.17717	0.21298	2.06876	6.47304	0.90511	0.77786	0.10659	3.2052	0.94282	0.99622
		3.1	6.25267	2.27438	0.22308	0.20349	9.10901	1.96127	0.16845	0.21298	0.80122	7.64233	0.67066	0.77786	0.19947	3.28907	0.86832	0.99622
		3.125	6.47154	1.85824	0.22462	0.20349	7.12503	1.44332	0.24785	0.21298	2.5073	5.10579	1.01427	0.91956	0.46142	3.04268	1.06105	0.99622
		3.15	6.42628	1.86168	0.19608	0.20349	10.0981	3.32761	0.17252	0.21298	-0.08572	6.0947	0.97504	0.91956	-0.23978	4.16746	0.99353	0.99622
		3.175	6.20311	1.51293	0.3044	0.20349	9.4108	1.96199	0.2898	0.21298	0.22442	8.76636	0.97023	0.91956	0.02388	3.66822	0.95598	0.99622
		3.2	4.96291	2.17185	0.25203	0.20349	8.06483	3.29094	0.27515	0.21298	0.27028	8.8086	1.00714	0.91956	0.18485	4.01403	1.01527	0.99622
		3.225	5.83115	1.96481	0.1485	0.20349	7.12832	2.7059	0.26888	0.21298	-0.0512	7.22283	0.8524	0.91956	-0.05966	3.96569	1.00575	0.99622
		3.25	7.50575	1.30897	0.25671	0.20349	6.98927	2.57046	0.27101	0.21298	1.2012	6.93726	0.88742	0.91956	-0.02208	3.86262	0.9772	0.99622
		3.275	6.2277	2.15091	0.27801	0.20349	9.01908	3.35295	0.24726	0.21298	0.90836	7.15995	0.74886	0.91956	0.12116	5.19195	1.05156	0.99622
		3.3	6.47832	2.49451	0.24205	0.20349	8.62585	2.83338	0.28321	0.21298	1.79826	5.36207	0.9158	0.91956	-0.26818	5.4699	1.07092	0.99622
		3.325	6.61734	2.11328	0.27036	0.20349	6.42101	2.53698	0.26279	0.21298	0.7415	8.06503	0.74828	0.91956	-0.23797	3.59349	1.06512	0.99622
		3.35	6.29172	2.33129	0.26594	0.20349	7.45515	2.65751	0.17678	0.21298	2.24291	6.66757	0.90929	0.91956	-0.31567	5.1629	0.93039	0.99622
		3.375	6.31317	2.28723	0.26126	0.20349	8.63313	1.85389	0.18336	0.21298	0.7564	7.58278	0.48886	0.35354	0.26592	3.55401	1.04223	0.99622
		3.4	5.62706	1.99	0.25659	0.20349	8.31704	1.86746	0.23139	0.21298	3.48123	3.3295	0.356	0.35354	-0.1366	3.371	1.02112	0.99622
		3.425	6.27034	2.16418	0.32481	0.20349	8.94626	2.69321	0.1588	0.21298	4.7604	2.6315	0.41342	0.35354	-0.08631	4.17266	0.88541	0.99622
		3.45	5.59634	2.69217	0.32734	0.20349	8.25533	1.5584	0.23452	0.21298	4.61446	3.25223	0.38218	0.35354	0.3556	2.74772	0.94529	0.99622
		3.475	5.62236	2.73608	0.23907	0.20349	8.55208	2.62011	0.17951	0.21298	5.03555	3.11492	0.37583	0.35354	0.21392	3.69654	0.95891	0.99622
		3.5	6.35437	1.99642	0.21413	0.20349	10.2694	2.24673	0.23842	0.21298	4.80414	2.89272	0.40143	0.35354	0.14401	3.36085	0.98389	0.99622
		3.525	6.4543	1.75867	0.20326	0.20349	9.30329	2.91251	0.25235	0.21298	4.88801	3.27819	0.39924	0.35354	0.06357	3.88309	0.94534	0.99622
		3.55	7.30999	1.86485	0.28756	0.20349	8.27988	2.79469	0.21876	0.21298	4.25403	2.82707	0.40059	0.35354	0.2216	3.83231	0.98774	0.99622
		3.575	6.41323	2.58855	0.14606	0.20349	7.84642	2.19712	0.23825	0.21298	4.29431	2.86992	0.24682	0.35354	0.0419	3.3744	0.99432	0.99622
		3.6	7.45371	1.27491	0.29583	0.20349	7.64303	2.39048	0.21165	0.21298	4.59377	1.50541			0.01877	3.28462	0.96821	0.99622
		3.625	4.97046	2.08817	0.20315	0.20349	6.77503	1.81894	0.19298	0.21298	4.66856	1.37486			0.12891	3.92574	1.03705	0.99622
		3.65	6.41987	1.63673	0.27528	0.20349	9.4321	2.25545	0.22156	0.21298	4.17131	1.93842			-0.16152	4.52143	0.94392	0.99622
		3.675	5.5221	2.0975	0.18558	0.20349	7.35196	2.09249	0.31045	0.21298	3.8432	2.57947			0.21551	3.62735	1.00681	0.99622
		3.7	6.37705	1.4531	0.14335	0.20349	5.46406	2.46003	0.1842	0.21298	4.28688	1.97227			-0.02417	3.57598	0.90925	0.99622
		3.725	7.25806	1.21457	0.1552	0.20349	9.35364	2.11193	0.27671	0.21298	-0.03497	1.03674			0.40183	4.02608	0.99269	0.99622
		3.75	6.53328	1.20022	0.21851	0.20349	7.9734	3.05034	0.19194	0.21298	-0.07449	0.63328			0.02714	3.68652	0.98851	0.99622
		3.775	5.96584	1.66807	0.22492	0.20349	10.7519	2.55398	0.18818	0.21298	-0.1507	0.42257			0.04668	4.01524	1.01189	0.99622
		3.8	6.74427	1.95715	0.23836	0.20349	6.63756	1.53856	0.19106	0.21298	-0.15011	0.50021			-0.03807	3.24022	0.99474	0.99622
		3.825	6.20301	1.94122	0.22942	0.20349	8.79055	2.07616	0.22923	0.21298	-0.02098	0.45675			0.01905	3.60115	0.97774	0.99622
		3.85	6.59488	1.96344	0.243	0.20349	9.49817	2.82486	0.20403	0.21298	-0.10421	0.84015			0.07583	3.33117	1.03529	0.99622
		3.875	6.31285	2.02649	0.31182	0.20349	8.05636	2.06503	0.12719	0.21298	-0.32159	0.14271			-0.11534	3.38368	0.97248	0.99622
		3.9	6.03176	2.73303	0.29437	0.20349	8.11332	1.18236	0.19627	0.21298	-0.04966	0.30964			0.09284	3.2806	0.98097	0.99622
		3.925	4.77698	1.99287	0.23015	0.20349	7.43808	1.81634	0.25563	0.21298	0.26189	0.08757			0.07193	3.70755	0.94931	0.99622
		3.95	7.19181	2.14999	0.26101	0.20349	6.77735	2.32749	0.28708	0.21298	-0.01343	0.70095			0.19375	3.62813	0.99164	0.99622
		3.975	6.99213	2.4696	0.19919	0.20349	7.14293	2.87631	0.27928	0.21298	0.0314	0.85014			0.03132	3.71625	0.99379	0.99622
		4	6.15602	1.53121	0.33813	0.20349	6.90675	2.67641	0.25294	0.21298	0.03819	0.69603			0.03138	5.01988	0.99555	0.99622
		4.025	4.51717	2.30769	0.2465	0.20349	9.1845	3.10961	0.24683	0.21298	0.07554	0.25294			0.01522	3.40155	1.1227	0.99622
		4.05	5.73304	1.87549	0.20478	0.20349	9.13959	2.99527	0.15276	0.21298	0.17415	0.26005			-0.26258	2.40271	1.09787	0.99622
		4.075	5.97135	1.5377	0.31915	0.20349	8.58631	1.5481	0.20233	0.21298	0.16317	0.32667			-0.3062	3.43491	1.07175	0.99622
		4.1	5.08956	2.38573	0.31722	0.20349	7.82974	1.98605	0.25182	0.21298	-0.16474	0.36453			-0.20686	3.08979	1.05459	0.99622
		4.125	5.27004	2.44845	0.24175	0.20349	7.02369	2.364	0.20017	0.21298	-0.59181	0.62896			-0.15514	2.99686	0.95639	0.99622
		4.15	6.31311	2.01278	0.30869	0.20349	7.88429	1.97316	0.28647	0.21298	-0.1679	0.75372			0.14971	3.28308	0.92676	0.99622
		4.175	5.96689	2.66438	0.28221	0.20349	7.25225	2.91164	0.18908	0.21298	-0.19622	0.56692			0.1178	1.49064	1.00858	0.99622
		4.2	6.12416	2.40776	0.21486	0.20349	6.2641	1.46056	0.20521	0.21298	0.15796	0.35902			-0.03997	4.6958	0.96493	0.99622
		4.225	6.5351	1.78838	0.2068	0.20349	6.54241	1.68925	0.27795	0.21298	-0.0726	0.25581			0.09652	2.65594	0.92366	0.99622
		4.25	6.59366	1.71907	0.2969	0.20349	7.44572	2.86616	0.37086	0.21298	0.16597	0.44748			0.17774	2.15059	1.01983	0.99622
		4.275	6.02755	2.54522	0.23264	0.20349	6.65545	3.92319	0.34814	0.21298	-0.30416	0.32589			-0.05876	3.02207	1.12263	0.99622
		4.3	6.05591	1.83596	0.27242	0.20349	6.80746	3.6357	0.27597	0.21298	0.23445	0.34586			-0.37308	3.41535	0.94992	0.99622
		4.325	4.84275	1.81317	0.25599	0.20349	9.99047	3.80798	0.22363	0.21298	0.28309	0.22006			0.20913	3.96647	1.15339	0.99622
		4.35	6.22151	2.14064	0.26647	0.20349	8.96554	2.5825	0.21487	0.21298	0.12546	0.14887			-0.41433	3.11549	0.99557	0.99622
		4.375	5.9154	2.14884	0.24289	0.20349	8.86741	2.42683	0.26637	0.21298	0.08472	0.47597			0.01232	2.76709	0.91428	0.99622
		4.4	6.21603	1.99419	0.17485	0.20349	9.22397	3.34911	0.34267	0.21298	-0.05725	0.54866			0.30665	3.27069	0.93991	0.99622
		4.425	6.58803	1.39598	0.3109	0.20349	6.19818	3.23114	0.21111	0.21298	-0.21654	0.051			0.38577	6.03365	1.00321	0.99622
		4.45	4.58909	2.07042	0.31441	0.20349	8.45853	2.26357	0.22198	0.21298	-0.09538	0.6095			-0.01357	4.24251	1.06938	0.99622
		4.475	5.40946	2.48078	0.2661	0.20349	8.12192	2.31729	0.21974	0.21298	-0.25416	0.5439			-0.24015	3.7013	0.98379	0.99622
		4.5	6.29715	2.28326	0.29573	0.20349	7.60442	2.14158	0.15071	0.21298	-0.11361	0.85473			0.04696	2.84964	1.04083	0.99622
		4.525	4.72876	1.98561	0.36392	0.20349	11.2546	1.99713	0.22796	0.21298	0.08974	0.67969			-0.1509	3.84645	0.95607	0.99622
		4.55	5.04409	2.88586	0.38128	0.20349	9.58222	2.82932	0.33837	0.21298	0.10709	0.52538			0.19002	4.13562	0.99935	0.99622
		4.575	4.30426	2.65241	0.29265	0.20349	6.72649	3.44009	0.31826	0.21298	0.0806	0.34386			0.00171	2.61298	0.94224	0.99622
		4.6	4.86907	2.01449	0.30289	0.20349	7.83168	3.65611	0.25029	0.21298	-0.09795	0.62824			0.22979	3.74861	0.99498	0.99622
		4.625	6.1344	2.66531	0.28423	0.20349	9.53964	3.18478	0.24906	0.21298	0.25386	0.56791			0.02006	3.97517	1.06422	0.99622
		4.65	4.31181	1.71222	0.25784	0.20349	6.7334	2.23318	0.22467	0.21298	0.13037	0.26474			-0.22452	3.72037	1.01518	0.99622
		4.675	5.42582	1.885	0.24903	0.20349	8.64158	2.50411	0.18178	0.21298	-0.03714	0.65185			-0.04787	3.20226	1.07424	0.99622
		4.7	6.91509	2.2931	0.22119	0.20349	8.46926	1.8816	0.33613	0.21298	-0.15076	0.79976			-0.23951	3.46554	1.05751	0.99622
		4.725	5.97928	1.69822	0.21575	0.20349	6.13742	3.10755	0.26883	0.21298	0.08521	0.96385			-0.24785	4.5573	0.99589	0.99622
		4.75	6.04155	1.66207	0.30608	0.20349	7.00261	2.57465	0.24586	0.21298	-0.0702	0.97467			0.01288	3.11917	1.02163	0.99622
		4.775	5.7543	2.53812	0.20238	0.20349	6.96322	2.2701	0.12052	0.21298	-0.20202	0.31287			-0.07961	3.75944	0.99892	0.99622
		4.8	6.77533	1.71907	0.28805	0.20349	6.70736	0.91917	0.27806	0.21298	0.30833	0.72538			0.00395	3.64814	1.01902	0.99622
		4.825	5.99974	2.42748	0.2287	0.20349	6.26085	2.4114	0.23069	0.21298	0.11532	0.30748			-0.06818	3.65253	0.83519	0.99622
		4.85	6.98327	2.07064	0.27409	0.20349	7.36544	2.20865	0.15554	0.21298	-0.44756	0.5982			0.61493	3.11623	1.09232	0.99622
		4.875	6.31733	2.38537	0.29532	0.20349	8.04172	1.48116	0.26445	0.21298	-0.21048	0.59195			-0.32906	3.89336	0.9297	0.99622
		4.9	5.95972	2.49764	0.19785	0.20349	7.68177	2.76185	0.22582	0.21298	0.19857	1.02181			0.25284	3.34362	0.99611	0.99622
		4.925	6.50218	1.60376	0.40931	0.52817	8.33246	2.43043	0.27838	0.21298	-0.03137	0.43017			0.01328	3.40285	1.01695	0.99622
		4.95	5.04335	3.49479	0.54912	0.52817	7.80887	3.01243	0.1184	0.21298	0.05477	0.52249			-0.0661	3.96558	0.9729	0.99622
		4.975	4.15709	5.06286	0.59436	0.52817	8.55492	1.14897	0.21359	0.21298	-0.04111	0.62557			0.09119	3.27346	1.01466	0.99622
		5	3.57609	5.23983	0.46665	0.52817	8.942	2.42865	0.18839	0.21298	-0.05544	0.42193			-0.05123	3.54606	0.98643	0.99622
		5.025	4.1327	3.61584	0.49362	0.52817	9.20925	2.13765	0.219	0.21298	0.0493	0.34026			0.05229	3.80015	0.93249	0.99622
		5.05	4.28474	4.17681	0.44467	0.52817	8.78091	2.46222	0.30035	0.21298	0.23177	0.87			0.23855	3.29482	1.03826	0.99622
		5.075	4.86567	3.89606	0.48361	0.52817	7.75726	3.33015	0.25406	0.21298	0.15114	0.84273			-0.14191	3.85088	1.05377	0.99622
		5.1	4.3623	4.08538	0.51169	0.52817	8.94701	3.04735	0.11781	0.21298	0.3802	0.77481			-0.26968	5.28507	0.94614	0.99622
		5.125	4.11058	4.30745	0.59667	0.52817	8.3903	1.12047	0.29556	0.21298	-0.05107	0.68401			0.17402	3.05718	1.02533	0.99622
		5.15	3.73282	5.5222	0.48763	0.52817	9.48537	3.97968	0.19053	0.21298	0.20352	0.63408			-0.0851	3.44491	1.01999	0.99622
		5.175	4.38452	4.17277	0.59165	0.52817	7.2113	1.69736	0.40695	0.21298	0.0271	0.72121			-0.06896	3.51772	0.96662	0.99622
		5.2	3.35146	4.8558	0.563	0.52817	5.51346	3.78325	0.51648	0.47834	0.14974	0.6568			0.11448	3.31562	0.99864	0.99622
		5.225	3.8301	4.93436	0.56372	0.52817	5.08921	5.43615	0.37888	0.47834	-0.33137	0.2537			0.00476	3.49855	0.94473	0.99622
		5.25	4.15186	5.3647	0.54744	0.52817	6.98716	4.26203	0.48366	0.47834	0.11906	0.87907			0.1988	3.3979	0.96992	0.99622
		5.275	4.31731	5.22233	0.57683	0.52817	6.17527	5.78451	0.51973	0.47834	0.19772	0.4291			0.10447	3.36864	0.91988	0.99622
		5.3	3.65819	4.98664	0.67496	0.52817	5.74041	6.2121	0.35212	0.47834	0.04247	0.69216			0.28203	3.23788	1.00494	0.99622
		5.325	2.86368	5.94644	0.66143	0.52817	6.72344	3.65411	0.67325	0.47834	-0.14894	0.75691			-0.02132	4.34047	0.96908	0.99622
		5.35	3.56555	6.96561	0.50464	0.52817	3.68708	7.59689	0.46644	0.47834	0.07877	0.13077			0.1496	4.68821	0.9629	0.99622
		5.375	4.37041	4.45225	0.57592	0.52817	6.07978	5.31488	0.47317	0.47834	0.40109	0.61717			0.13168	3.41726	1.02263	0.99622
		5.4	4.2561	5.77995	0.52313	0.52817	6.13115	5.5066	0.44593	0.47834	-0.31423	0.26154			-0.08713	3.93758	1.02756	0.99622
		5.425	3.88494	4.26175	0.51469	0.52817	5.14789	4.14315	0.47128	0.47834	-0.10938	0.06137			-0.11134	4.15173	1.00251	0.99622
		5.45	3.95736	4.19699	0.59237	0.52817	4.9854	4.4437	0.52198	0.47834	-0.08322	1.17157			-0.01428	5.71203	0.95647	0.99622
		5.475	3.52467	5.12197	0.57942	0.52817	5.33128	5.82161	0.49066	0.47834	-0.16402	0.5081			0.2157	4.73914	0.97061	0.99622
		5.5	3.93807	5.42535	0.55141	0.52817	5.05829	4.87278	0.49051	0.47834	0.02316	0.51192			0.14357	4.74093	0.92061	0.99622
		5.525	4.10372	5.04436	0.52601	0.52817	4.37225	4.20932	0.4998	0.47834	0.03008	0.53017			0.39867	4.62317	0.98244	0.99622
		5.55	3.92561	4.3564	0.46066	0.52817	4.85242	4.84861	0.44192	0.47834	0.01005	0.70215			0.0876	4.90167	1.01667	0.99622
		5.575	4.26333	3.64133	0.50123	0.52817	6.62364	5.245	0.44631	0.47834	0.23225	0.39623			-0.06098	3.71858	0.96033	0.99622
		5.6	4.04625	4.06627	0.47877	0.52817	6.24556	5.03427	0.44792	0.47834	0.12022	0.53352			0.15595	3.77497	1.06761	0.99622
		5.625	4.93521	4.53313	0.58505	0.52817	5.51855	4.47737	0.43519	0.47834	0.33648	0.22699			-0.19984	3.15542	1.03823	0.99622
		5.65	2.98852	4.2135	0.58318	0.52817	6.57637	5.06723	0.52566	0.47834	0.08955	0.56818			-0.11041	2.99863	0.9918	0.99622
		5.675	3.68386	5.15406	0.45824	0.52817	5.16442	5.7232	0.48079	0.47834	-0.14324	1.01718			0.03602	4.35574	0.96518	0.99622
		5.7	4.73344	4.00365	0.24915	0.20349	6.57804	6.0912	0.50687	0.47834	0.11828	0.54546			0.14564	4.03735	1.03025	0.99622
		5.725	6.786	2.25177	0.28378	0.20349	5.53685	5.69105	0.52312	0.47834	-0.03656	0.2675			-0.15909	5.4184	1.04678	0.99622
		5.75	6.9736	2.7631	0.20488	0.20349	4.99117	5.47514	0.48772	0.47834	0.18885	0.97968			-0.14337	3.20819	1.08689	0.99622
		5.775	6.63448	1.70951	0.26147	0.20349	6.87059	6.54107	0.51788	0.47834	-0.01946	0.79953			-0.23361	2.92205	0.94354	0.99622
		5.8	5.57934	1.97533	0.24387	0.20349	5.17719	5.56127	0.50861	0.47834	-0.22958	1.00501			0.28755	4.80576	0.97321	0.99622
		5.825	6.80583	2.19502	0.1685	0.20349	4.85404	5.0242	0.50909	0.47834	0.34783	0.7419			0.09901	3.59687	0.99753	0.99622
		5.85	6.86613	1.39143	0.18857	0.20349	5.99991	6.22214	0.5489	0.47834	-0.15035	0.49349			0.00978	3.94983	0.97951	0.99622
		5.875	6.4739	1.50445	0.17544	0.20349	4.1467	5.04581	0.41308	0.47834	0.18509	0.26987			0.07327	3.50277	1.03184	0.99622
		5.9	6.08097	1.29387	0.34369	0.20349	6.70064	4.71607	0.48947	0.47834	-0.08381	0.53691			-0.10468	3.39238	1.00117	0.99622
		5.925	5.42419	2.84047	0.28115	0.20349	5.13791	4.92591	0.45833	0.47834	0.14357	0.9243			-0.00442	3.7966	0.9815	0.99622
		5.95	6.1082	2.38902	0.26859	0.20349	5.69935	4.82249	0.47475	0.47834	0.06047	0.78118			0.07516	3.98647	0.97161	0.99622
		5.975	7.03477	2.58334	0.27992	0.20349	5.66498	5.12036	0.50925	0.47834	-0.07059	0.80947			0.13768	4.71218	0.99107	0.99622
		6	5.49672	2.13678	0.28884	0.20349	4.93927	5.12544	0.44353	0.47834	-0.34591	1.07927			0.03742	4.15057	1.04022	0.99622
		6.025	6.05715	2.46018	0.32593	0.20349	7.16922	5.71422	0.52655	0.47834	0.06226	0.85334			-0.15604	4.0354	1.07695	0.99622
		6.05	4.45618	2.15466	0.22816	0.20349	3.72545	4.14335	0.51917	0.47834	0.36181	0.30662			-0.32644	4.56854	0.99104	0.99622
		6.075	6.48402	1.91674	0.19789	0.20349	6.24034	6.73797	0.32848	0.47834	-0.13292	0.57411			0.03617	4.0034	1.03647	0.99622
		6.1	6.65097	1.64086	0.20372	0.20349	8.52744	4.17121	0.46082	0.47834	-0.13692	0.47361			-0.13526	3.84377	1.057	0.99622
		6.125	6.72919	1.72164	0.39801	0.20349	6.25229	5.34364	0.51587	0.47834	0.15753	0.85815			-0.16319	3.02609	0.96045	0.99622
		6.15	4.40905	2.91503	0.21958	0.20349	6.11423	6.51499	0.45846	0.47834	0.03999	0.57349			0.1394	3.38491	1.01004	0.99622
		6.175	7.56795	2.12932	0.22051	0.20349	6.56052	5.554	0.44383	0.47834	0.08134	0.36348			-0.05455	5.48585	0.99862	0.99622
		6.2	7.31538	2.06939	0.16186	0.20349	5.87449	4.68785	0.39076	0.47834	-0.13383	0.23179			0.00499	3.61783	1.0038	0.99622
		6.225	6.49755	1.25481	0.21225	0.20349	6.9851	4.48019	0.50613	0.47834	-0.02362	0.61483			-0.01398	3.69682	0.98656	0.99622
		6.25	6.50946	1.75391	0.2411	0.20349	5.47837	5.61433	0.40837	0.47834	-0.16208	0.54892			0.05451	4.00033	0.99985	0.99622
		6.275	5.12152	1.62707	0.15678	0.20349	6.69442	4.62086	0.41472	0.47834	0.08278	0.50852			0.000562857	3.82987	1.04798	0.99622
		6.3	7.18062	1.33513	0.27507	0.20349	7.03188	4.98277	0.34752	0.47834	0.02942	0.54368			-0.15942	3.48227	0.97335	0.99622
		6.325	6.3659	2.41544	0.18696	0.20349	5.64516	3.00663	0.4476	0.47834	0.02588	0.73713			0.10652	3.89125	0.94824	0.99622
		6.35	7.088	1.62992	0.1141	0.20349	3.31977	2.68993	0.52289	0.47834	0.45718	0.59618			0.20603	3.7742	0.9939	0.99622
		6.375	7.20486	0.92799	0.11118	0.20349	4.31276	4.72655	0.52438	0.47834	-0.02174	0.17753			0.02434	3.96757	1.02587	0.99622
		6.4	6.67662	0.83518	0.30759	0.20349	4.53184	4.99636	0.50775	0.47834	-0.00568	1.23041			-0.09248	3.66671	0.99817	0.99622
		6.425	6.24084	2.77242	0.15184	0.20349	6.08236	6.27387	0.31243	0.21298	0.27969	0.7751			0.00782	4.27461	1.05485	0.99622
		6.45	7.00978	1.25486	0.24177	0.20349	6.56692	2.98401	0.3633	0.47834	-0.12434	0.84606			-0.19656	3.78037	1.01246	0.99622
		6.475	5.53201	1.7639	0.17915	0.20349	5.47987	3.12678	0.47416	0.47834	0.00129	0.48363			-0.03779	3.07038	0.96758	0.99622
		6.5	7.14057	1.55839	0.16141	0.20349	4.69183	4.23072	0.50541	0.47834	-0.0141	0.32264			0.10384	3.09892	1.08073	0.99622
		6.525	6.91287	1.33059	0.14478	0.20349	5.4742	5.59407	0.7096	0.47834	0.26413	1.08482			-0.25377	3.39721	0.94982	0.99622
		6.55	8.05948	1.36438	0.11295	0.20349	2.89888	7.08356	0.46699	0.47834	-0.06222	1.01284			0.21495	4.06862	1.01346	0.99622
		6.575	6.6819	0.85081	0.06241	0.20349	5.23742	4.58875	0.59453	0.47834	-0.05488	0.2756			-0.06037	4.54535	1.03453	0.99622
		6.6	7.73552	0.51495	0.15355	0.20349	4.32303	6.33886	0.45957	0.47834	0.00944	0.28528			-0.12488	3.74204	0.95252	0.99622
		6.625	7.4859	1.35802	0.18228	0.20349	5.42357	4.61214	0.37497	0.47834	0.15584	1.09322			0.13521	2.71242	0.95989	0.99622
		6.65	6.95076	1.54945	0.13432	0.20349	7.29337	4.37541	0.44972	0.47834	-0.06736	0.7571			0.11485	2.74876	1.05671	0.99622
		6.675	6.58893	1.02238	0.1556	0.20349	6.3317	5.17453	0.48914	0.47834	-0.13851	0.50715			-0.17491	3.25913	0.95712	0.99622
		6.7	7.11022	1.31026	0.18233	0.20349	5.96116	5.70769	0.54252	0.47834	-0.23884	0.91471			0.16835	3.75804	1.02169	0.99622
		6.725	6.62791	1.47794	0.19886	0.20349	4.78884	5.67902	0.43505	0.47834	-0.20707	0.38778			-0.07942	3.74035	1.00704	0.99622
		6.75	6.38949	1.58602	0.14426	0.20349	7.33357	5.64734	0.54715	0.47834	0.07226	0.44105			-0.02623	3.75214	1.08157	0.99622
		6.775	6.71098	1.1313	0.18972	0.20349	5.91271	7.144	0.35914	0.47834	-0.04011	0.34607			-0.26881	3.56439	1.04869	0.99622
		6.8	6.57039	1.53837	0.18454	0.20349	7.80162	4.37199	0.52022	0.47834	0.23407	0.61593			-0.16629	3.58171	0.97038	0.99622
		6.825	6.36728	1.44096	0.16223	0.20349	5.08861	5.51752	0.46573	0.47834	-0.03439	0.62347			0.09895	3.24127	1.07157	0.99622
		6.85	6.23762	1.20793	0.23497	0.20349	6.54951	5.70921	0.50885	0.47834	-0.26093	0.56058			-0.18193	2.72374	1.06481	0.99622
		6.875	5.53652	1.70048	0.15057	0.20349	5.99102	6.20704	0.54981	0.47834	-0.1342	0.60431			-0.15813	2.59788	0.98301	0.99622
		6.9	6.79026	1.20366	0.18628	0.20349	4.09025	4.99534	0.51328	0.47834	0.03324	0.66051			0.06267	3.62519	1.04506	0.99622
		6.925	7.72682	1.76883	0.15552	0.20349	4.89268	5.15958	0.48279	0.47834	-0.18926	0.79906			-0.19487	4.51957	0.95596	0.99622
		6.95	7.41831	1.36616	0.09247	0.20349	4.77591	4.45805	0.56272	0.47834	-0.02999	0.43003			0.16165	3.50917	0.99114	0.99622
		6.975	8.17956	0.8334	0.18498	0.20349	4.65071	5.98487	0.49501	0.47834	-0.17651	0.53948			0.02216	2.48014	0.93201	0.99622
		7	8.31792	1.88782	0.17801	0.20349	5.97371	5.85578	0.45462	0.47834	-0.03156	0.39231			0.16702	2.2895	1.02609	0.99622
		7.025	7.45152	1.61374	0.24276	0.20349	5.08346	4.23748	0.5381	0.47834	-0.11602	0.74177			-0.13152	5.17348	1.07563	0.99622
		7.05	6.55806	2.10245	0.1038	0.20349	4.31937	5.03189	0.50822	0.47834	-0.11827	0.61272			-0.31424	4.46947	0.93894	0.99622
		7.075	8.22194	0.95232	0.22166	0.20349	4.49401	4.64431	0.39315	0.47834	-0.33033	0.41981			0.22058	3.39192	1.0528	0.99622
		7.1	7.12619	2.02947	0.19541	0.20349	6.34667	4.11177	0.47945	0.47834	0.09692	0.08974			-0.17957	3.58033	1.02008	0.99622
		7.125	7.62185	1.85114	0.20725	0.20349	5.07008	4.66977	0.52978	0.47834	0.16166	0.3415			-0.07293	3.7053	0.98116	0.99622
		7.15	7.10867	1.85841	0.24987	0.20349	5.5035	6.20068	0.53326	0.47834	-0.12641	0.37993			0.07591	3.95269	0.97739	0.99622
		7.175	5.60639	1.86746	0.20664	0.20349	4.52604	5.17099	0.44421	0.47834	-0.02347	0.72162			0.09292	4.01638	0.99152	0.99622
		7.2	6.06946	1.58088	0.0954	0.20349	6.73248	5.38084	--	--	-0.25736	0.54133			0.0282	3.29541	1.03051	0.99622
		7.225	8.40853	0.88675	0.20272	0.20349	5.80607	4.99434	--	--	0.11235	0.51225			-0.12897	4.35634	0.95103	0.99622
		7.25	7.63413	1.94113	0.22586	0.20349	6.60034	3.95069	--	--	-0.0273	0.59435			0.17154	3.33122	0.98516	0.99622
		7.275	7.07796	2.06498	0.15822	0.20349	6.32152	5.62708	--	--	0.04288	1.05339			0.06548	4.34543	1.0303	0.99622
		7.3	6.50934	1.22346	0.21305	0.20349	4.70333	4.71904	--	--	0.03177	0.83861			-0.11492	3.90795	0.99195	0.99622
		7.325	6.31788	1.71042	0.22168	0.20349	9.58483	3.10869	--	--	-0.11336	0.65012			0.02733	3.36842	1.07316	0.99622
		7.35	6.90713	1.96731	0.16105	0.20349	10.989	0.74173	--	--	-0.04042	0.16104			-0.22537	3.30593	0.94758	0.99622
		7.375	6.0411	1.15971	0.16771	0.20349	10.1969	0.05717	--	--	-0.24044	0.66485			0.17929	3.24113	0.96112	0.99622
		7.4	6.84995	1.38033	0.20725	0.20349	10.2128	-0.07425	--	--	-0.08514	1.00928			0.18944	4.68255	0.9781	0.99622
		7.425	6.74681	1.76383	0.18601	0.20349	9.4729	1.06437	--	--	0.03328	0.6618			0.05968	2.66513	0.94266	0.99622
		7.45	6.85179	1.5657	0.22448	0.20349	11.0341	-0.03312	--	--	-0.05356	0.76185			0.22899	3.76423	0.99095	0.99622
		7.475	5.46097	1.58068	0.14022	0.20349	10.2516	0.6166	--	--	-0.13555	0.76874			0.02577	2.82179	0.93547	0.99622
		7.5	6.69302	1.09155	0.19422	0.20349	8.78483	0.24874	--	--	0.08204	0.75723			0.2185	3.16767	0.93731	0.99622
		7.525	7.50478	1.80886	0.1884	0.20349	9.4543	1.06264	--	--	-0.17141	0.70972			0.2129	3.18314	1.01733	0.99622
		7.55	7.59187	1.76232	0.20041	0.20349	8.25415	0.39521	--	--	0.1179	0.37266			-0.05077	2.98017	0.95806	0.99622
		7.575	6.25205	1.56698	0.14625	0.20349	10.6189	0.07859	--	--	0.04117	0.65635			0.22065	5.04025	0.95819	0.99622
		7.6	6.9613	1.19252	0.19222	0.20349	10.3395	0.01411	--	--	0.21249	0.45897			0.14521	3.32819	0.98949	0.99622
		7.625	7.39634	1.76001	0.14353	0.20349	9.06258	0.8097	--	--	-0.20326	0.73415			0.04702	4.42545	0.96083	0.99622
		7.65	7.36674	1.23451	0.23003	0.20349	8.32978	-0.03843	--	--	0.09336	0.36167			0.1097	2.69117	0.98922	0.99622
		7.675	6.24726	1.86635	0.172	0.20349	9.46282	0.65096	--	--	-0.28679	0.17837			0.04034	3.70222	1.00567	0.99622
		7.7	7.5601	1.57042	0.16917	0.20349	7.50432	0.61883	--	--	0.01258	0.73545			-0.02351	4.16925	1.03535	0.99622
		7.725	7.95941	1.6206	0.18527	0.20349	9.06118	-0.20353	--	--	-0.00941	0.96237			-0.15383	4.50582	1.04013	0.99622
		7.75	7.34272	1.66979	0.18408	0.20349	8.91134	1.10604	--	--	-0.13691	1.03835			-0.14196	3.67899	1.02919	0.99622
		7.775	7.39796	1.66904	0.14276	0.20349	9.70557	-0.01631	--	--	0.33173	0.49695			-0.09991	3.5224	1.01629	0.99622
		7.8	7.61728	1.26854	0.10939	0.20349	9.66835	-0.40569	--	--	0.09476	0.69092			-0.06759	4.21754	0.94153	0.99622
		7.825	8.04717	0.98841	0.24091	0.20349	9.14803	-0.38479	--	--	-0.04471	0.62695			0.23952	3.8569	0.99141	0.99622
		7.85	6.81392	2.16249	0.25177	0.20349	8.4984	0.5616	--	--	0.21018	0.5069			0.0447	5.15969	1.05423	0.99622
		7.875	5.7166	1.92353	0.2051	0.20349	9.81607	-0.80562	--	--	-0.00317	0.24611			-0.2203	4.28259	1.03961	0.99622
		7.9	6.99077	1.8038	0.17377	0.20349	7.77668	0.92786	--	--	-0.11421	0.9123			-0.149	3.91051	0.9583	0.99622
		7.925	6.74564	1.41871	0.16454	0.20349	10.1534	-0.30442	--	--	0.18973	0.28049			0.15989	3.67456	0.9434	0.99622
		7.95	6.68374	1.3163	0.1244	0.20349	7.406	0.54903	--	--	-0.1375	0.27616			0.20006	3.3346	1.0097	0.99622
		7.975	7.3558	1.04509	0.0759	0.20349	11.0931	1.12781	--	--	-0.10942	0.72367			-0.04942	5.14646	1.00081	0.99622
		8	8.35251	0.68606	0.18797	0.20349	11.1838	0.9224	--	--	0.29752	0.64564			-0.00304	3.77548	1.00318	0.99622
		8.025	6.85532	1.58685	0.25059	0.20349	9.69133	0.48633	--	--	0.05177	0.59114			-0.01577	4.9664	1.07891	0.99622
		8.05	4.85941	1.62488	0.13821	0.20349	9.27585	-0.14067	--	--	0.014	0.69622			-0.28322	3.8726	1.05904	0.99622
		8.075	7.23814	1.16081	0.2039	0.20349	10.8577	0.14835	--	--	-0.21946	0.87397			-0.22408	4.0195	0.96133	0.99622
		8.1	7.18106	1.8392	0.13528	0.20349	10.5692	0.05802	--	--	0.26879	0.33672			0.1492	3.70892	1.0553	0.99622
		8.125	6.58537	1.03024	0.20861	0.20349	10.7648	0.63055	--	--	0.00893	0.72228			-0.26334	5.02524	1.02117	0.99622
		8.15	7.06379	1.862	0.22491	0.20349	10.4694	-0.3362	--	--	-0.36394	1.30421			-0.07812	3.76907	0.99416	0.99622
		8.175	7.81552	2.26783	0.2159	0.20349	10.027	-0.13213	--	--	-0.11995	0.31056			0.02289	3.89412	0.98399	0.99622
		8.2	6.70323	1.84575	0.20314	0.20349	7.38923	0.75113	--	--	0.26373	0.78257			0.04883	3.00197	1.01819	0.99622
		8.225	6.81464	1.7372	0.18971	0.20349	9.20803	0.1173	--	--	0.04845	0.69183			-0.05474	3.06342	1.04572	0.99622
		8.25	7.13168	1.66966	0.23504	0.20349	9.87236	1.47324	--	--	-0.01896	0.74558			-0.16669	3.81271	1.02115	0.99622
		8.275	5.52111	1.69644	0.16716	0.20349	9.93422	-0.13583	--	--	-0.28641	0.54727			-0.0664	3.20624	0.95772	0.99622
		8.3	7.08054	1.42118	0.21593	0.20349	10.8539	0.27365	--	--	0.19706	0.76924			0.15964	3.61602	0.98911	0.99622
		8.325	6.35556	1.75032	0.16327	0.20349	9.82355	0.22169	--	--	0.17518	0.60753			0.03769	3.42459	1.0356	0.99622
		8.35	7.11543	1.38846	0.18868	0.20349	10.8886	0.67059	--	--	0.2384	1.02355			-0.10247	2.98087	1.08921	0.99622
		8.375	5.28987	1.23019	0.23938	0.20349	8.55154	-0.23637	--	--	-0.04557	1.09594			-0.28208	3.44391	0.97154	0.99622
		8.4	5.28369	1.66284	0.1577	0.20349	11.4937	0.38907	--	--	-0.05851	1.00561			0.10264	3.50358	1.09254	0.99622
		8.425	7.20808	1.34951	0.18788	0.20349	11.7851	0.51069	--	--	0.03755	0.85381			-0.25163	2.9707	0.93463	0.99622
		8.45	6.74631	1.56072	0.19986	0.20349	8.98689	0.04707	--	--	-0.02703	0.77651			0.29882	4.27268	0.98234	0.99622
		8.475	6.33957	1.58353	0.21671	0.20349	0.55481	0.5742	--	--	-0.06457	0.32713			0.07272	4.0454	0.98866	0.99622
		8.5	7.13566	1.97418	0.14851	0.20349	-0.21577	1.22144	--	--	-0.27248	1.14979			0.05503	4.79824	0.97793	0.99622
		8.525	6.76286	1.17952	0.17543	0.20349	-0.62618	0.39492	--	--	-0.03921	0.15408			0.08942	3.96116	0.96755	0.99622
		8.55	6.5334	1.38995	0.18191	0.20349	-0.04392	0.23611	--	--	-0.1018	0.33353			0.13919	4.15044	0.97266	0.99622
		8.575	6.9606	1.54777	0.25907	0.20349	-0.3178	-0.39363	--	--	0.14246	0.72538			0.12487	4.4421	1.02017	0.99622
		8.6	4.83512	1.69065	0.19386	0.20349	-0.00178	-0.19477	--	--	0.10881	0.67718			-0.07603	3.84618	0.98259	0.99622
		8.625	5.1837	1.24653	0.17467	0.20349	-0.20643	0.77302	--	--	0.0316	0.4425			0.07771	4.38579	1.00348	0.99622
		8.65	6.73866	1.42619	0.12456	0.20349	0.29967	-0.53666	--	--	0.01102	0.40564			-0.01589	4.58284	0.91682	0.99622
		8.675	7.55544	1.07498	0.14006	0.20349	-0.26413	-0.43683	--	--	-0.21864	0.41933			0.31248	3.44398	0.93864	0.99622
		8.7	6.84817	1.11536	0.12714	0.20349	0.20209	-0.97093	--	--	-0.18925	0.65469			0.22349	3.41888	0.9987	0.99622
		8.725	7.47752	1.08919	0.16227	0.20349	-0.43367	-0.62107	--	--	0.02817	0.34759			0.00427	3.27999	0.99832	0.99622
		8.75	6.20362	1.20165	0.22417	0.20349	0.29045	-0.19285	--	--	0.10393	0.69541			0.00854	5.07999	0.93945	0.99622
		8.775	6.80267	1.96552	0.22781	0.20349	0.01543	0.29034	--	--	-0.0268	0.56311			0.24996	3.87814	1.10376	0.99622
		8.8	5.82982	1.71992	0.18599	0.20349	-0.31031	-1.08078	--	--	-0.07414	0.48026			-0.35538	3.7803	1.00815	0.99622
		8.825	6.71247	1.53373	0.18751	0.20349	-0.30506	-0.55402	--	--	-0.02204	0.65716			-0.0323	3.99324	0.95372	0.99622
		8.85	6.44338	1.48703	0.184	0.20349	-0.38684	0.01042	--	--	-0.25349	0.65645			0.17385	3.58298	0.98324	0.99622
		8.875	6.21374	1.4011	0.12415	0.20349	-0.84213	-0.79785	--	--	-0.01078	0.48789			0.09725	5.70501	0.93939	0.99622
		8.9	8.45361	1.19824	0.20866	0.20349	0.19222	0.1012	--	--	-0.06277	0.46934			0.26363	4.08628	0.98852	0.99622
		8.925	6.77866	1.78745	0.13953	0.20349	0.51387	0.3235	--	--	-0.09637	0.34037			0.03948	3.39803	1.00168	0.99622
		8.95	7.04479	1.14238	0.16547	0.20349	-0.39076	-0.90713	--	--	-0.4427	0.67625			-0.00548	3.26742	0.90401	0.99622
		8.975	7.89231	1.56492	0.16537	0.20349	-0.14779	-0.95057	--	--	-0.02485	0.5469			0.36297	3.41835	1.06228	0.99622
		9	7.63935	1.51358	0.20043	0.20349	-0.2882	0.15255	--	--	-0.28208	0.68055			-0.2345	3.99986	0.98553	0.99622
		9.025	7.606	1.90664	0.15513	0.20349	0.47113	-0.41287	--	--	-0.01078	0.76081			0.06548	4.46112	0.97247	0.99622
		9.05	7.7404	1.42121	0.1018	0.20349	0.05315	0.00306	--	--	-0.18414	0.40056			0.08472	2.99247	0.98872	0.99622
		9.075	8.07165	0.9148	0.19647	0.20349	-0.42612	-0.16161	--	--	-0.0327	0.6646			0.0398	3.48716	0.95091	0.99622
		9.1	7.70516	1.88392	0.2276	0.20349	0.16399	-0.52862	--	--	0.2611	0.71161			0.17673	3.42308	0.98027	0.99622
		9.125	5.79777	1.70842	0.3166	0.20349	0.01262	0.57276	--	--	0.03494	0.43238			0.07422	3.68634	1.01702	0.99622
		9.15	5.34817	2.47761	0.18866	0.20349	-0.5618	-0.65712	--	--	-0.15098	0.57766			-0.07699	4.60183	0.61138	0.49201
		9.175	7.49174	1.74202	0.21362	0.20349	-0.03266	0.0164	--	--	-0.06389	0.42689			2.4128	3.79591	0.4662	0.49201
		9.2	6.98577	1.89771	0.1595	0.20349	0.44655	-0.59186	--	--	0.0779	0.74687			2.65002	2.31439	0.48629	0.49201
		9.225	7.42102	1.40822	0.09815	0.20349	-0.60087	0.27589	--	--	0.08297	0.45436			2.51293	2.37885	0.54633	0.49201
		9.25	7.22186	0.78593	0.21888	0.20349	0.11359	-0.16009	--	--	-0.17058	0.61334			2.42131	2.91591	0.44618	0.49201
		9.275	7.22528	2.0246	0.21737	0.20349	0.18794	0.60315	--	--	0.04766	0.07237			3.06929	2.47274	0.52243	0.49201
		9.3	5.27375	1.46477	0.2155	0.20349	0.17889	-0.12604	--	--	0.08861	0.51125			3.04135	3.32707	0.44424	0.49201
		9.325	6.16144	1.69255	0.17601	0.20349	-0.049	-0.56749	--	--	0.05637	0.46452			3.05998	2.44594	0.51162	0.49201
		9.35	5.90528	1.26138	0.14317	0.20349	0.27723	0.23512	--	--	0.20637	0.35145			2.77964	2.91188	0.41167	0.49201
		9.375	8.02695	1.34125	0.16747	0.20349	-0.021	0.21492	--	--	-0.3584	0.70301			2.28181	1.59666	0.43595	0.49201
		9.4	6.2207	1.25131	0.09958	0.20349	0.44108	0.20494	--	--	-0.14437	0.41327			3.20013	2.47331	0.48011	0.49201
		9.425	8.54925	0.94547	0.24965	0.20349	0.12272	0.71203	--	--	-0.14562	0.19786			2.62318	2.42246	0.53976	0.49201
		9.45	6.03323	2.00735	0.19873	0.20349	-0.51643	0.29515	--	--	0.21165	0.60214			2.24739	2.63568	0.46965	0.49201
		9.475	7.42604	1.84176	0.16038	0.20349	0.34832	-0.09776	--	--	0.06272	0.96374			2.80419	2.4832	0.47324	0.49201
		9.5	6.8532	1.30905	0.1474	0.20349	-0.13291	-1.09978	--	--	-0.42223	0.51247			2.98796	2.68435	0.52895	0.49201
		9.525	7.01881	1.21346	0.15937	0.20349	0.30711	0.39321	--	--	-0.09013	0.72584			2.59664	2.91576	0.4826	0.49201
		9.55	7.43716	1.41002	0.12628	0.20349	-0.14583	0.4543	--	--	-0.11578	0.81228			3.12352	2.91342	0.62546	0.49201
		9.575	7.01329	1.01364	0.20095	0.20349	-0.1526	0.28881	--	--	0.13663	1.45399			1.83597	3.06598	0.33827	0.49201
		9.6	7.46134	1.8764	0.18105	0.20349	-0.69098	-0.03437	--	--	-0.02209	0.7005			3.48751	1.78282	0.50696	0.49201
		9.625	6.62289	1.46418	0.28407	0.20349	-0.45593	-0.35088	--	--	0.12578	0.39553			2.48929	2.55955	0.52977	0.49201
		9.65	5.76016	2.28552	0.16905	0.20349	-0.12025	-0.42579	--	--	-0.08323	0.32228			2.28352	2.57267	0.50197	0.49201
		9.675	7.23974	1.47284	0.09577	0.20349	-0.19189	0.25902	--	--	0.04202	0.43131			2.69316	2.7145	0.54096	0.49201
		9.7	7.83967	0.83035	0.1628	0.20349	-0.56041	-0.70349	--	--	-0.12619	0.45732			2.39958	2.82783	0.60217	0.49201
		9.725	6.96952	1.35527	0.22799	0.20349	-0.34757	0.23308	--	--	-0.13833	0.01578			1.54197	2.33402	0.49426	0.49201
		9.75	6.70908	1.98133	0.13004	0.20349	-0.07537	0.79102	--	--	-0.12252	0.69495			2.83859	2.77414	0.50665	0.49201
		9.775	7.65592	1.14439	0.12799	0.20349	-0.56496	-0.3411	--	--	-0.14841	0.18016			2.51354	2.58134	0.48452	0.49201
		9.8	8.48084	1.24483	0.14757	0.20349	-0.82498	0.41774	--	--	0.109	0.76332			2.43234	2.28622	0.37194	0.49201
		9.825	7.60691	1.31687	0.11503	0.20349	-0.01496	-0.00891	--	--	-0.22464	0.57269			2.88626	1.70926	0.41455	0.49201
		9.85	6.97126	0.9061	0.19947	0.20349	-0.18284	-0.5687	--	--	0.03182	0.53544			3.35481	2.37553	0.42913	0.49201
		9.875	7.14545	1.78042	0.1605	0.20349	0.22806	0.09024	--	--	0.17137	0.7209			2.50763	1.88499	0.43955	0.49201
		9.9	7.33494	1.4023	0.21101	0.20349	0.04058	0.11793	--	--	-0.27094	0.65385			3.44711	2.70353	0.45907	0.49201
		9.925	6.8679	1.83676	0.17544	0.20349	0.3394	-0.06455	--	--	-0.18322	0.35203			2.88652	2.44972	0.51892	0.49201
		9.95	7.00944	1.49135	0.20471	0.20349	-0.43558	0.05431	--	--	0.21059	0.61328			2.43228	2.62354	0.42627	0.49201
		9.975	5.08814	1.30968	0.12864	0.20349	-0.02325	0.7887	--	--	-0.03574	0.74968			3.02606	2.24833	0.3861	0.49201
		10	7.29656	1.07722	0.20834	0.20349	-0.19213	-0.03321	--	--	0.0081	0.59375			2.51507	1.58181	0.43837	0.49201
		10.025	5.51811	1.45223	0.25099	0.20349	-0.14323	0.02846	--	--	-0.09644	0.68513			2.80226	2.18727	0.47823	0.49201
		10.05	6.76829	2.26808	0.14421	0.20349	-0.44476	-0.80125	--	--	0.25189	0.63011			2.36313	2.16595	0.50012	0.49201
		10.075	7.59724	1.28026	0.14605	0.20349	0.71727	-0.91427	--	--	0.0573	0.28721			2.1899	2.19093	0.52785	0.49201
		10.1	7.04273	1.20454	0.1381	0.20349	-0.16318	-0.45522	--	--	0.00274	0.46448			2.44301	2.73126	0.48123	0.49201
		10.125	7.0855	1.13533	0.15049	0.20349	-0.32682	0.56939	--	--	0.08733	0.71591			2.53374	2.3504	0.42293	0.49201
		10.15	6.92151	1.22614	0.14978	0.20349	0.63801	0.10737	--	--	0.15514	0.23156			3.34986	2.45506	0.45961	0.49201
		10.175	7.89502	1.39086	0.1588	0.20349	-0.15138	-0.41807	--	--	-0.05619	0.53115			3.32791	2.8304	0.50898	0.49201
		10.2	7.15808	1.35126	0.10692	0.20349	0.09821	0.20635	--	--	-0.07692	0.22406			2.17222	2.25165	0.50547	0.49201
		10.225	7.98296	0.95571	0.15886	0.20349	-0.38673	0.05742	--	--	-0.01308	0.39604			2.89668	2.9607	0.42505	0.49201
		10.25	7.56385	1.42857	0.17923	0.20349	0.54842	-0.20839	--	--	0.09891	0.26843			2.56895	1.8992	0.46711	0.49201
		10.275	6.59885	1.44102	0.20759	0.20349	0.50365	-0.14992	--	--	-0.14806	1.05501			2.56338	2.24698	0.56204	0.49201
		10.3	6.98514	1.82995	0.09671	0.20349	-0.01954	0.07497	--	--	-0.33884	0.55383			2.27688	2.92192	0.42019	0.49201
		10.325	8.0084	0.85738	0.14488	0.20349	0.2461	-0.51932	--	--	-0.26959	0.0341			3.33542	2.41718	0.52825	0.49201
		10.35	7.40248	1.25418	0.18915	0.20349	0.32989	0.92457	--	--	0.09441	0.76805			2.39555	2.68242	0.45735	0.49201
		10.375	7.41882	1.73056	0.15887	0.20349	0.37065	0.18568	--	--	-0.01621	0.46299			3.52838	2.97374	0.38447	0.49201
		10.4	7.26889	1.37292	0.22645	0.20349	0.07932	0.59507	--	--	0.09987	0.44058			3.20946	2.00471	0.57756	0.49201
		10.425	6.73679	1.97214	0.20846	0.20349	-0.18225	0.05251	--	--	-0.10743	0.69568			2.34396	3.20465	0.48578	0.49201
		10.45	5.88035	1.54868	0.07881	0.20349	-0.41489	-0.73347	--	--	0.21644	0.38671			2.02789	1.9157	0.49297	0.49201
		10.475	7.96773	0.68162	0.17088	0.20349	-0.08302	-0.21143	--	--	-0.00184	0.83937			2.93043	2.84919	0.57178	0.49201
		10.5	7.43954	1.53329	0.18556	0.20349	0.11551	0.0821	--	--	-0.08469	0.35039			2.53417	3.38367	0.57285	0.49201
		10.525	7.66977	1.74743	0.23018	0.20349	-0.34878	-0.46295	--	--	-0.16635	0.29108			2.83737	3.80512	0.6272	0.49201
		10.55	5.35466	1.60111	0.19935	0.20349	-0.33445	-0.7405	--	--	-0.09794	0.67548			2.12671	3.57797	0.68411	0.49201
		10.575	6.72307	1.67391	0.14083	0.20349	-0.29363	0.06253	--	--	0.1126	0.49182			1.5382	3.33118	0.51917	0.49201
		10.6	6.95028	1.13924	0.17762	0.20349	0.03505	-0.93168	--	--	-0.05763	0.47678			2.05654	2.22056	0.59729	0.49201
		10.625	6.68706	1.44426	0.21654	0.20349	0.03983	-0.34116	--	--	-0.19409	0.49342			2.29359	3.40176	0.51591	0.49201
		10.65	6.94245	1.91876	0.21606	0.20349	0.09003	-0.30892	--	--	0.00697	1.21726			3.28902	3.50518	0.5147	0.49201
		10.675	6.52057	1.79713	0.17194	0.20349	0.47568	-0.41317	--	--	0.12444	0.96475			2.41749	2.56394	0.45703	0.49201
		10.7	7.68016	1.59473	0.1238	0.20349	-0.69046	0.17775	--	--	-0.00905	0.67803			3.10343	2.61222	0.51513	0.49201
		10.725	7.29663	1.03094	0.1779	0.20349	0.0502	-0.68506	--	--	0.27506	0.44424			2.42682	2.57824	0.40854	0.49201
		10.75	7.36838	1.59445	0.21277	0.20349	-0.19725	0.68153	--	--	0.02393	0.34744			2.91863	2.01601	0.44164	0.49201
		10.775	6.52683	1.76407	0.25927	0.20349	-0.10211	-1.02483	--	--	-0.01805	0.72621			3.44474	2.72465	0.52895	0.49201
		10.8	5.2779	1.84734	0.09282	0.20349	0.54773	-0.29953	--	--	-0.16413	0.47234			2.68125	3.01087	0.47224	0.49201
		10.825	7.81328	0.79942	0.16456	0.20349	-0.31362	-0.59535	--	--	-0.05656	0.29084			2.46834	2.20867	0.37446	0.49201
		10.85	7.37945	1.4536	0.21764	0.20349	0.0483	0.79108	--	--	0.18113	0.29071			2.5138	1.5048	0.47969	0.49201
		10.875	5.64175	1.56943	0.15273	0.20349	-0.37691	0.00176	--	--	0.1004	0.14917			2.20454	2.03244	0.45933	0.49201
		10.9	7.07647	1.27562	0.14806	0.20349	-0.98179	-0.70716	--	--	-0.05908	0.91598			2.73943	2.3273	0.45244	0.49201
		10.925	6.64681	1.15514	0.19576	0.20349	0.76798	-0.71044	--	--	0.25398	0.88143			2.80357	2.31653	0.52661	0.49201
		10.95	7.02422	1.70979	0.15975	0.20349	-0.21206	-0.02855	--	--	-0.19822	0.69002			2.3761	2.64324	0.4567	0.49201
		10.975	5.92737	1.12695	0.09126	0.20349	-0.23886	-0.65761	--	--	-0.09812	1.04218			3.13806	2.63783	0.45429	0.49201
		11	8.04881	0.80826	0.1476	0.20349	-0.04845	-0.06288	--	--	-0.06976	0.44246			2.28248	1.90009	0.53065	0.49201
		11.025	6.74143	1.16734	0.21521	0.20349	0.21103	-0.6662	--	--	-0.05741	0.32629			2.42103	2.7372	0.59336	0.49201
		11.05	8.00145	2.1942	0.19843	0.20349	0.13543	0.25176	--	--	0.06128	1.04176			2.036	2.97089	0.38995	0.49201
		11.075	7.48326	1.85248	0.14657	0.20349	0.01913	-0.40763	--	--	-0.03326	0.20789			3.57974	2.28822	0.46682	0.49201
		11.1	7.7001	1.3224	0.13297	0.20349	-0.183	-0.04323	--	--	-0.20278	0.45767			3.02973	2.65263	0.43757	0.49201
		11.125	7.95726	1.22038	0.16228	0.20349	-0.53628	-0.19836	--	--	-0.00111	0.29661			2.93474	2.28323	0.43405	0.49201
		11.15	7.52659	1.45804	0.22648	0.20349	-0.02276	-0.08779	--	--	-0.15535	0.3784			3.05792	2.34528	0.45753	0.49201
		11.175	6.84203	2.00328	0.23053	0.20349	-0.25284	1.14216	--	--	0.04056	0.56481			2.57296	2.1701	0.47716	0.49201
		11.2	6.91031	2.07027	0.17269	0.20349	-0.02891	0.582	--	--	-0.14768	0.51517			2.03091	1.85349	0.44815	0.49201
		11.225	7.69937	1.60711	0.16599	0.20349	0.03021	-0.63402	--	--	0.07237	0.52219			3.49582	2.83886	0.48524	0.49201
		11.25	8.26334	1.64457	0.19432	0.20349	0.3967	-0.50436	--	--	0.38561	0.24689			2.75038	2.5926	0.55951	0.49201
		11.275	7.31193	1.76359	0.1837	0.20349	0.10913	-0.46304	--	--	-0.11823	0.21975			2.30907	2.93303	0.50164	0.49201
		11.3	5.7677	1.29796	0.16094	0.20349	0.15295	-0.54159	--	--	-0.03886	0.46396			2.66069	2.67819	0.42972	0.49201
		11.325	7.54557	1.44733	0.18387	0.20349	0.08342	0.85159	--	--	-0.02438	0.81461			2.59616	1.95628	0.51194	0.49201
		11.35	5.49462	1.23792	0.09716	0.20349	0.32531	-0.09942	--	--	0.13868	0.64502			2.82468	2.96285	0.44628	0.49201
		11.375	7.28321	0.78382	0.19679	0.20349	0.13455	0.80541	--	--	0.2632	0.19899			3.59286	2.89568	0.48411	0.49201
		11.4	6.83664	1.67498	0.17542	0.20349	0.24812	0.34467	--	--	-0.13272	0.47105			2.65273	2.48935	0.51202	0.49201
		11.425	6.5066	1.38418	0.14067	0.20349	0.28392	-0.31162	--	--	-0.34592	0.53207			2.55113	2.67678	0.45932	0.49201
		11.45	7.46367	1.22178	0.1641	0.20349	0.03372	0.16865	--	--	0.00383	0.65226			2.47374	2.10147	0.42399	0.49201
		11.475	6.9788	1.37001	0.14772	0.20349	-0.40556	0.27283	--	--	-0.01323	0.74982			3.07384	2.26261	0.52112	0.49201
		11.5	7.42876	1.28752	0.14351	0.20349	0.11063	-0.02874	--	--	-0.1266	0.30649			2.2003	2.39441	0.54619	0.49201
		11.525	7.16732	1.20089	0.13053	0.20349	-0.17712	0.44988	--	--	0.09041	1.03099			2.30316	2.77205	0.49776	0.49201
		11.55	7.5904	1.13948	0.15563	0.20349	-0.24228	-0.40702	--	--	-0.02721	0.88411			2.6784	2.65451	0.49534	0.49201
		11.575	7.34819	1.35437	0.18799	0.20349	-0.0786	0.0096	--	--	-0.01027	0.33524			2.86301	2.81014	0.39388	0.49201
		11.6	5.85633	1.35581	0.18825	0.20349	-0.13835	0.03298	--	--	-0.06649	1.00956			3.02887	1.96832	0.52384	0.49201
		11.625	7.43683	1.72469	0.11473	0.20349	-0.06228	0.99015	--	--	0.06274	0.75533			1.96044	2.15674	0.60008	0.49201
		11.65	6.16683	0.7992	0.19845	0.20349	0.01882	0.12897	--	--	0.02707	0.39211			1.63835	2.45834	0.55778	0.49201
		11.675	3.15504	0.78114	0.17976	0.20349	-0.35913	-0.06891	--	--	-0.02019	0.51545			2.19879	2.77339	0.61858	0.49201
		11.7	2.90124	0.63581	0.08426	0.20349	0.2921	-0.17415	--	--	0.01449	0.45768			1.88435	3.05599	0.43455	0.49201
		11.725	7.62039	0.70118	0.19119	0.20349	-0.1194	0.0529	--	--	-0.06195	0.86748			2.79472	2.14775	0.49446	0.49201
		11.75	7.41982	1.75396	0.15631	0.20349	-0.1253	-0.25181	--	--	0.01728	0.73507			2.93533	2.871	0.45698	0.49201
		11.775	7.65587	1.41838	0.13399	0.20349	-0.47659	0.42091	--	--	0.29349	0.45422			2.7478	2.31242	0.55978	0.49201
		11.8	7.87662	1.21871	0.10412	0.20349	0.27598	0.14499	--	--	-0.14502	0.66784			2.46261	3.13151	0.5497	0.49201
		11.825	7.83859	0.91096	0.11694	0.20349	0.08492	-0.45382	--	--	-0.08603	0.13933			2.24081	2.73542	0.42008	0.49201
		11.85	8.09142	1.07149	0.13672	0.20349	-0.32161	-0.09808	--	--	-0.01297	0.39157			3.21622	2.32973	0.50955	0.49201
		11.875	7.55316	1.19623	0.19445	0.20349	-0.3031	-0.03006	--	--	-0.12435	0.69787			2.62707	2.7294	0.5738	0.49201
		11.9	6.75003	1.62932	0.16759	0.20349	-0.41893	1.01495	--	--	-0.25639	0.35857			2.06081	2.77447	0.62797	0.49201
		11.925	7.29612	1.46889	0.15996	0.20349	-0.03479	0.0286	--	--	-0.19831	0.52615			1.51159	2.55156	0.48213	0.49201
		11.95	5.89651	1.12278	0.14959	0.20349	0.27289	-0.29467	--	--	-0.14813	0.66541			2.55653	2.38005	0.62112	0.49201
		11.975	7.71699	1.35743	0.22438	0.20349	0.1572	0.38704	--	--	-0.14572	0.4262			1.86915	3.06419	0.45664	0.49201
		12	5.21443	1.50852	0.15073	0.20349	-0.12951	-0.28673	--	--	0.12765	0.60776			2.16917	1.82294	0.48804	0.49201
		12.025	7.45326	1.32279	0.14394	0.20349	0.03964	-0.6243	--	--	0.07172	0.54861			2.80365	2.67266	0.48292	0.49201
		12.05	7.34461	1.23499	0.2189	0.20349	-0.43871	0.56247	--	--	-0.12177	0.93186			2.99675	2.79873	0.46964	0.49201
		12.075	7.2281	2.02563	0.14548	0.20349	-0.30048	1.03249	--	--	-0.14048	0.57919			3.25848	2.88543	0.45743	0.49201
		12.1	7.62693	1.29844	0.19598	0.20349	0.04575	-0.55001	--	--	0.22903	0.81074			2.91912	2.46106	0.49977	0.49201
		12.125	7.3763	1.798	0.16541	0.20349	0.10608	0.41339	--	--	0.10487	0.47529			2.19162	2.18956	0.49981	0.49201
		12.15	7.39076	1.46475	0.1445	0.20349	-0.31092	-0.65929	--	--	0.02394	0.79097			2.31765	2.31589	0.54762	0.49201
		12.175	7.66441	1.29458	0.20877	0.20349	0.13953	0.26607	--	--	0.06003	0.87848			2.77504	3.35923	0.53715	0.49201
		12.2	7.40964	1.95501	0.15441	0.20349	0.05852	-0.30642	--	--	-0.17713	0.23267			2.55203	2.96164	0.4857	0.49201
		12.225	2.5173	0.45967	0.26284	0.20349	-0.3244	-0.17623	--	--	0.03797	0.61697			2.80762	2.65145	0.43775	0.49201
		12.25	4.67661	1.66751	0.14804	0.20349	0.11618	-0.26839	--	--	0.05879	0.85533			3.30561	2.57363	0.53588	0.49201
		12.275	6.81164	1.18361	0.20104	0.20349	-0.48953	-0.15852	--	--	0.11686	0.41191			2.29484	2.64962	0.44138	0.49201
		12.3	7.96617	2.00445	0.13847	0.20349	0.15552	0.54968	--	--	0.08601	0.42922			2.3079	1.82349	0.44077	0.49201
		12.325	7.03496	1.13067	0.11743	0.20349	-0.44762	-0.75042	--	--	0.07463	0.60308			2.91587	2.29819	0.46231	0.49201
		12.35	8.28541	1.10239	0.15151	0.20349	-0.08304	0.6175	--	--	-0.000220833	0.63966			2.774	2.38511	0.53036	0.49201
		12.375	7.91235	1.41281	0.24671	0.20349	-0.17739	-0.26381	--	--	0.02556	0.84236			2.66614	3.01079	0.47175	0.49201
		12.4	5.265	1.72432	0.17033	0.20349	0.10591	0.44554	--	--	0.15817	0.47767			2.8707	2.56369	0.45571	0.49201
		12.425	7.52895	1.54566	0.15231	0.20349	0.19151	0.13954	--	--	0.08356	0.63163			2.86721	2.40061	0.45797	0.49201
		12.45	7.83594	1.40792	0.20162	0.20349	-0.48749	0.10717	--	--	-0.08579	0.34124			2.78772	2.35539	0.58455	0.49201
		12.475	6.79729	1.71656	0.23691	0.20349	-0.40579	0.43402	--	--	0.07966	0.21106			1.6361	2.30202	0.51035	0.49201
		12.5	6.66836	2.07032	0.15353	0.20349	0.16284	0.17908	--	--	-0.12608	-0.07485			1.96901	2.05224	0.49448	0.49201
		12.525	7.17923	1.30213	0.14832	0.20349	-0.00114	-0.7106	--	--	-0.16522	0.66116			3.25034	3.17932	0.48898	0.49201
		12.55	7.54038	1.31318	0.18487	0.20349	0.12684	0.14811	--	--	-0.19717	0.47974			2.38409	2.28126	0.47013	0.49201
		12.575	7.14876	1.62133	0.19233	0.20349	0.13178	-0.4011	--	--	0.0382	0.24913			3.02197	2.68125	0.41785	0.49201
		12.6	6.0728	1.44608	0.17967	0.20349	-0.50948	0.23083	--	--	0.09687	0.51355			2.65958	1.90898	0.39351	0.49201
		12.625	6.3686	1.39487	0.26569	0.20349	-0.38599	-0.5961	--	--	0.08365	0.74599			2.84204	1.84398	0.48091	0.49201
		12.65	5.09124	1.84216	0.15438	0.20349	-0.35533	-0.04465	--	--	-0.28849	0.43827			2.86789	2.6569	0.50026	0.49201
		12.675	7.67429	1.40101	0.13944	0.20349	-0.01049	0.52166	--	--	0.07888	0.3799			2.34455	2.34695	0.59378	0.49201
		12.7	7.01807	1.13713	0.12585	0.20349	-0.00385	-0.39813	--	--	0.03737	0.3847			2.1331	3.11794	0.52203	0.49201
		12.725	6.16663	0.88778	0.17575	0.20349	-0.36998	-0.90531	--	--	-0.18142	0.2755			2.45927	2.68596	0.55112	0.49201
		12.75	7.80987	1.66528	0.19138	0.20349	-0.07856	-0.13118	--	--	0.13577	0.5455			2.30978	2.83592	0.45496	0.49201
		12.775	7.79639	1.8452	0.22853	0.20349	-0.54258	0.8658	--	--	-0.06718	0.29407			2.49874	2.08577	--	--
		12.8	6.703	1.98555	0.18874	0.20349	0.4693	-0.10858	--	--	0.34972	0.26314			2.64502	0.47583	--	--
		12.825	6.93741	1.614	0.19432	0.20349	-0.59158	-0.9778	--	--	0.06102	0.44			2.87886	0.44516	--	--
		12.85	5.48938	1.32394	0.14638	0.20349	-0.49342	0.02589	--	--	-0.11883	0.70063			4.13971	0.65438	--	--
		12.875	7.06491	1.21148	0.2181	0.20349	-0.24643	-0.29893	--	--	0.15688	0.56399			3.07571	0.8425	--	--
		12.9	6.28827	1.754	0.16361	0.20349	-0.85587	-0.2065	--	--	-0.10109	0.8468			3.54522	0.42227	--	--
		12.925	7.5177	1.47056	0.16213	0.20349	-0.43522	0.46551	--	--	0.02719	0.87793			2.65907	0.12444	--	--
		12.95	5.66237	1.09571	0.20025	0.20349	0.08054	-0.09469	--	--	-0.13992	0.88919			2.12556	0.33551
		12.975	7.17239	1.79587	0.1895	0.20349	-0.0643	-0.62099	--	--	-0.03726	0.74558			3.21219	0.38329
		13	7.4984	1.75319	0.19285	0.20349	-0.24305	-0.61921	--	--	0.24131	0.53538			2.78154	0.07431
		13.025	7.07344	1.69001	0.21064	0.20349	-0.02866	-0.26978	--	--	-0.02658	0.62329			3.27365	0.41646
		13.05	6.78545	1.81067	0.15181	0.20349	0.21109	0.26466	--	--	-0.0915	0.4944			2.94373	0.53047
		13.075	8.2214	1.47148	0.19118	0.20349	-0.05974	-0.32597	--	--	-0.19536	0.25457			3.31085	0.56439
		13.1	7.14918	1.68982	0.17806	0.20349	0.0107	-0.55888	--	--	0.25882	0.37026			3.50864	0.34651
		13.125	6.9117	1.49726	0.18964	0.20349	-0.41223	-1.24807	--	--	-0.11761	0.69762			3.29245	0.29857
		13.15	7.88847	1.84601	0.1596	0.20349	0.02118	-0.12913	--	--	0.12481	0.61531			3.85798	0.6759
		13.175	7.50002	1.42434	0.1502	0.20349	0.01411	-0.03957	--	--	0.08673	0.37719			2.38079	0.03558
		13.2	7.76855	1.37309	0.20153	0.20349	-0.29162	-0.54746	--	--	-0.09173	0.13369			3.37543	0.21883
		13.225	7.36027	1.85771	0.16228	0.20349	0.07199	0.41398	--	--	-0.21588	0.65161			3.34839	0.52145
		13.25	7.60667	1.47357	0.22896	0.20349	-0.08083	0.15704	--	--	-0.02457	0.31509			3.71087	0.4007
		13.275	6.71519	1.99407	0.19474	0.20349	-0.09276	0.38752	--	--	-0.09368	0.37719			4.24534	0.15098
		13.3	7.9241	1.91631	0.19287	0.20349	-0.04119	-0.59516	--	--	-0.02356	0.29491			4.67262	0.67746
		13.325	8.315	1.98691	0.2137	0.20349	-0.3073	0.45226	--	--	-0.15673	1.06929			3.17295	0.41468
		13.35	6.28298	1.7076	0.14105	0.20349	0.2396	-0.38206	--	--	-0.10633	0.90258			3.89632	0.60749
		13.375	8.0738	1.32581	0.23032	0.20349	-0.33309	0.24744	--	--	0.04942	0.58434			4.76702	0.46462
		13.4	6.7519	2.02049	0.16525	0.20349	0.10939	-0.60719	--	--	0.16232	0.61791			3.47196	0.69196
		13.425	7.0578	1.39717	0.22492	0.20349	-0.20932	-0.28179	--	--	-0.07196	0.90504			4.32058	0.11445
		13.45	7.14091	2.07225	0.18678	0.20349	0.12995	-0.2236	--	--	-0.04988	0.86137			3.31798	0.72553
		13.475	8.27798	1.90132	0.08949	0.20349	-0.18713	-0.09265	--	--	0.02116	0.49148			3.12951	0.68819
		13.5	7.96003	0.78234	0.17097	0.20349	0.09279	0.5232	--	--	0.50501	0.76455			3.93075	0.71389
		13.525	7.69953	1.58789	0.17827	0.20349	0.11254	-0.19389	--	--	-0.12356	0.80453			3.26112	0.12365
		13.55	7.75133	1.6816	0.19637	0.20349	0.10113	-0.0174	--	--	0.34269	0.5038			2.90544	0.64252
		13.575	7.45837	1.82253	0.15328	0.20349	0.17573	0.14927	--	--	0.17207	0.937			4.63247	0.75798
		13.6	7.62251	1.3799	0.19453	0.20349	-0.47794	-0.44025	--	--	-0.06888	0.69247			3.34241	0.45028
		13.625	7.95917	1.92225	0.16341	0.20349	0.14303	0.28163	--	--	0.11863	0.18321			2.85348	0.30601
		13.65	8.40658	1.64208	0.189	0.20349	-0.49228	-0.85128	--	--	0.14573	0.62099			3.39694	0.48944
		13.675	7.41068	1.72702	0.16254	0.20349	-0.58595	0.26772	--	--	-0.01345	0.35782			2.84396	0.66225
		13.7	8.40716	1.63176	0.18222	0.20349	0.05094	-0.02145	--	--	-0.04616	0.49349			2.96379	0.44521
		13.725	8.17104	1.82069	0.18671	0.20349	-0.19852	0.54113	--	--	-0.1803	0.48934			3.79927	0.60932
		13.75	7.57378	1.73877	0.19138	0.20349	0.10773	-0.73467	--	--	-0.21875	0.56781			2.67715	0.38006
		13.775	7.71771	1.82664	0.19206	0.20349	-0.27463	0.06969	--	--	-0.24549	0.2788			3.03109	0.30493
		13.8	7.62565	1.81268	0.14103	0.20349	-0.30534	-0.33607	--	--	-0.09232	0.54953			3.67366	0.83321
		13.825	8.26349	1.35677	0.14346	0.20349	0.3209	-0.13202	--	--	-0.196	0.7706			3.12765	0.17544
		13.85	7.57774	1.26922	0.24286	0.20349	0.24916	-0.31491	--	--	0.26339	0.55303			2.80813	0.62511
		13.875	6.75704	2.16741	0.17239	0.20349	0.31296	-0.21266	--	--	0.04132	0.55556			3.59193	0.59391
		13.9	7.7488	1.61404	0.2966	0.20349	-0.05565	-0.63007	--	--	-0.09473	0.23023			2.62099	0.09641
		13.925	5.47929	2.3104	0.18241	0.20349	-0.02624	0.18275	--	--	-0.14749	0.6308			2.70123	0.42378
		13.95	6.96283	1.55342	0.24463	0.20349	0.06005	0.29155	--	--	-0.03564	0.47364			2.81	0.68761
		13.975	7.2703	2.35446	0.17683	0.20349	-0.33036	0.00734	--	--	-0.20467	0.83437			2.44191	0.80005
		14	7.53374	1.61834	0.14838	0.20349	-0.22272	0.05266	--	--	-0.16031	0.79865			4.02711	0.49624
		14.025	7.97186	1.38893	0.22429	0.20349	0.12993	-0.59292	--	--	-0.0258	0.36578			3.99313	0.23046
		14.05	7.27482	2.10345	0.25833	0.20349	0.00306	-0.52045	--	--	0.34595	0.62742			3.18763	-0.06679
		14.075	5.31314	1.85057	0.21641	0.20349	-0.05082	0.04248	--	--	0.07529	0.86716			4.15236	0.17509
		14.1	7.40078	2.04388	0.20367	0.20349	0.04825	-0.27859	--	--	-0.29388	0.92242			2.55496	0.38003
		14.125	7.22102	1.84684	0.17397	0.20349	-0.53949	0.15086	--	--	0.00703	0.61784			2.69976	0.1329
		14.15	6.8764	1.44819	0.22346	0.20349	-0.30792	0.42277	--	--	0.06325	0.7106			2.36271	0.31533
		14.175	7.9711	2.29382	0.20843	0.20349	-0.50617	-0.77292	--	--	0.11448	0.17976			3.73392	0.48597
		14.2	6.85797	1.8058	0.22464	0.20349	0.09015	-0.86024	--	--	0.14595	0.45443			4.16988	0.73282
		14.225	5.64835	1.63646	0.18115	0.20349	0.20258	-0.66733	--	--	0.01237	0.44076			2.95611	0.64145
		14.25	8.69663	1.92395	0.14948	0.20349	0.0235	0.17257	--	--	-0.22873	0.26526			3.07444	0.27787
		14.275	7.747	1.36155	0.16945	0.20349	-0.43261	0.67296	--	--	0.13433	0.58117			3.02981	0.49422
		14.3	7.96246	1.62449	0.14855	0.20349	-0.25132	0.2072	--	--	0.00549	0.59711			4.45445	0.4741
		14.325	8.08843	1.41121	0.22865	0.20349	-0.32055	-0.17318	--	--	0.06973	0.72462			2.97503	0.7409
		14.35	7.33135	2.17326	0.14633	0.20349	0.09225	-0.32873	--	--	-0.00628	0.57362			2.7751	0.50971
		14.375	8.86885	1.52027	0.20616	0.20349	-0.11229	-0.5285	--	--	-0.02401	0.25903			3.07324	0.40759
		14.4	7.13131	1.85194	0.18743	0.20349	0.37826	-0.10638	--	--	-0.11556	0.67197			2.76702	0.61775
		14.425	7.50224	1.73044	0.19859	0.20349	-0.58592	-0.69284	--	--	0.09588	0.62467			3.9761	0.41038
		14.45	6.48335	1.60659	0.22428	0.20349	-0.35855	-0.79492	--	--	0.22871	0.64028			4.1468	0.63368
		14.475	6.8341	1.97595	0.15389	0.20349	-0.23596	-0.23583	--	--	-0.12484	0.68178			4.57854	0.51582
		14.5	8.81491	1.60324	0.22064	0.20349	-0.35289	-0.41092	--	--	-0.06454	0.63452			0.77123	0.10119
		14.525	7.60774	2.15374			-0.52587	0.41111			-0.07078	0.61844			0.68055	0.38779
		14.55	6.07604	1.84137			-0.00764	-0.57295			-0.23482	0.44347			0.61031	0.12375
		14.575	7.92408	1.69643			0.22598	0.11954			-0.23311	0.42291			0.38327	0.26732
		14.6	7.00589	1.48389			-0.24776	-0.87865			-0.19567	0.93961			-0.07414	0.00414
		14.625	7.12576	1.44088			0.08248	-0.68742			-0.14916	0.71183			1.33796	0.39167
		14.65	8.9214	0.97902			-0.05512	0.05701			-0.12757	0.25731			3.13506	0.12276
		14.675	9.26126	0.20719			0.17174	-0.18004			-0.14353	0.04167			2.9843	0.21961
		14.7	8.34813	0.44681			-0.02096	0.77318			-0.15523	0.02945			4.24858	0.60283
		14.725	9.26158	0.0712			0.11968	-1.10414			-0.07324	-0.3468			3.55837	0.69954
		14.75	9.27748	0.40225			0.06791	-0.00632			0.05257	0.08865			3.45486	0.534
		14.775	8.63433	0.67783			0.21592	-0.69713			-0.1	-0.47768			3.26999	0.03463
		14.8	8.59645	0.55621			-0.35334	-0.05374			-0.08065	0.37066			3.07209	0.42543
		14.825	9.25911	0.43422			0.23889	-0.74755			-0.04114	-0.08839			2.75001	0.55509
		14.85	9.13237	0.45154			-0.37532	-0.1112			-0.10108	0.12872			3.25632	0.68206
		14.875	8.74907	0.33056			0.31847	-0.59088			-0.18703	0.02081			2.81649	0.6461
		14.9	9.09249	0.36442			-0.33876	0.00444			-0.22536	-0.25775			3.06664	0.29214
		14.925	9.48744	0.61459			-0.31673	1.3045			0.13678	-0.31147			3.3721	0.3836
		14.95	9.27975	0.32058			0.1675	0.60931			0.20314	0.10483			3.12293	0.22543
		14.975	8.49154	0.35321			-0.05089	0.40005			-0.04113	0.35334			3.38937	0.37902
		15	8.44125	0.05258			0.38663	0.2474			-0.0078	-0.18573			3.12249	0.26876
		15.025	7.88141	0.56706			-0.17054	0.39858			-0.20408	0.24418			3.0828	0.47099
		15.05	6.65529	0.28888			-0.06036	-0.07146			0.12956	0.21828			3.59345	0.54896
		15.075	8.94958	0.50877			0.31739	-0.43759			-0.10847	-0.1324			3.74996	0.2416
		15.1	8.58678	0.39771			0.24823	-0.07631			-0.06796	0.71877			4.09469	0.12989
		15.125	8.31661	0.59581			-0.12856	0.35451			-0.14454	0.36619			3.27339	0.52613
		15.15	6.66263	0.62273			-0.11558	0.18062			0.05915	-0.25336			3.67294	0.54488
		15.175	6.65765	1.20585			-0.10795	0.48746			-0.29154	-0.10189			3.36725	0.32324
		15.2	8.70431	0.15434			-0.1675	-0.01017			0.044	-0.01039			3.45341	0.50312
		15.225	9.21828	0.08455			-0.63734	-0.26577			-0.24232	-0.11829			3.57528	0.74908
		15.25	9.75141	0.21272			-0.60963	-0.07933			-0.00833	0.08786			3.1174	0.79731
		15.275	8.60203	0.64228			-0.25142	-0.04425			0.22286	-0.01878			3.67892	1.24249
		15.3	8.13767	0.76702			-0.34607	-0.56884			-0.05639	-0.10704			3.27418	0.64627
		15.325	8.37396	0.92522			-0.01407	0.11837			-0.319	-0.25153			3.70099	0.6104
		15.35	8.08791	-0.03194			-0.16383	-1.0086			-0.18135	0.03467			4.075	0.29653
		15.375	9.76505	0.63455			0.03995	-0.30732			-0.07995	-0.17091			3.10328	0.3932
		15.4	6.87932	0.46597			0.21726	-0.57514			-0.00882	0.18331			3.77923	0.4875
		15.425	6.40906	0.3451			-0.18073	0.39745			-0.043	0.15096			2.72004	0.08199
		15.45	8.96996	0.39619			-0.18964	0.63143			-0.2574	0.33023			1.8666	0.61812
		15.475	6.40802	-0.05508			-0.55104	-0.15288			0.19455	0.03646			1.90823	0.65706
		15.5	8.0952	0.31583			-0.6609	1.19268			-0.06741	0.49026			3.05953	0.50136
		15.525	8.82341	0.47982			-0.27262	1.04985			-0.1491	-0.03894			3.25622	0.54072
		15.55	8.33471	0.60217			-0.29648	0.16969			-0.10377	0.14391			3.46561	0.70839
		15.575	8.94602	0.49512			-0.05809	0.09948			0.12062	0.00154			3.80495	0.96802
		15.6	8.11132	0.28014			-0.14836	0.1307			-0.10222	0.19631			4.08746	0.61623
		15.625	8.50548	0.19734			-0.40413	-0.08956			0.08093	-0.0465			4.7264	0.21459
		15.65	8.79547	0.60256			0.16982	0.41957			0.0614	0.17934			2.67146	0.50318
		15.675	8.40222	0.81874			-0.26337	0.16253			-0.0041	-0.15999			2.90646	0.46319
		15.7	8.75759	0.24369			0.01364	0.05092			-0.07753	-0.14489			3.22457	0.43183
		15.725	8.91952	0.71879			-0.27986	-0.27199			0.19193	-0.27086			4.41973	0.57015
		15.75	8.17055	0.2554			0.50095	-0.9997			-0.17794	0.13598			3.4722	0.22187
		15.775	8.50322	0.73358			0.12725	0.09392			-0.07302	0.05725			3.72009	0.44521
		15.8	8.99594	0.22314			-0.30185	-0.98928			0.04321	0.05441			3.23974	0.75487
		15.825	6.31665	0.62285			-0.65327	-0.59117			0.27491	-0.03003			3.94252	0.5068
		15.85	7.88385	0.26214			-0.12835	-0.15804			0.00748	-0.19185			2.98539	0.67525
		15.875	7.71292	0.49007			-0.22374	-0.1335			-0.22304	-0.06353			3.22467	0.46058
		15.9	8.15202	0.58492			0.16834	-0.26076			0.13033	0.29037			3.16817	0.03047
		15.925	8.29018	0.84319			0.0028	-0.40375			-0.14796	0.23711			3.55529	0.27599
		15.95	8.85388	0.5249			-0.08246	-0.09968			0.15473	0.20126			3.91636	0.37185
		15.975	7.5251	0.6369			0.13264	0.07573			0.10755	0.10329			4.19692	0.26469
		16	8.67069	0.43199			-0.73534	0.20855			0.00133	-0.16774			4.12547	0.47602
		16.025	7.51969	0.6325			0.16962	-0.65942			0.0466	-0.12887			3.09691	0.65223
		16.05	8.21897	0.60508			0.29203	-0.04739			0.28063	-0.06763			3.9622	0.31844
		16.075	7.68275	0.46927			-0.21451	-0.11044			0.06602	0.25049			3.25586	0.4067
		16.1	7.45767	0.60441			0.1749	0.81219			-0.11431	-0.33438			3.29733	0.13469
		16.125	9.063	0.57358			0.29939	-0.0694			-0.03643	-0.1352			2.82469	0.4405
		16.15	8.00306	0.80857			0.1787	-0.45581			-0.01976	-0.18082			3.44945	0.61734
		16.175	9.29681	0.72978			-0.11227	-0.17779			-0.10008	0.12992			4.42628	0.14362
		16.2	8.31035	0.6404			-0.13901	0.75318			0.13809	0.32895			4.4062	0.63517
		16.225	8.89465	0.4696			0.16785	-0.55085			-0.15366	-0.07325			3.51232	0.54074
		16.25	9.03574	0.23248			-0.20373	-0.51284			0.07953	0.04557			4.24608	0.08773
		16.275	9.09885	0.40206			-0.46779	0.62232			0.13392	-0.10949			3.93987	0.35788
		16.3	8.69115	0.74566			-0.26562	-0.33379			-0.18408	-0.27983			3.50781	0.30615
		16.325	8.33571	0.20978			-0.22762	0.98099			-0.14047	-0.18013			3.97453	0.39219
		16.35	8.7748	0.59028			-0.24044	0.97531			-0.01856	0.30835			2.79815	0.37242
		16.375	8.4455	0.35008			0.56868	0.09963			-0.06258	0.13291			2.99467	0.14277
		16.4	8.04799	0.7923			-0.45272	1.01338			-0.15357	-0.07784			4.17409	0.64181
		16.425	8.50501	0.25516			-0.16363	0.11586			-0.03142	-0.03139			3.95524	0.33533
		16.45	7.83072	0.43568			0.08568	-0.45829			-0.08141	0.04366			4	0.92728
		16.475	7.98041	0.4815			-0.20102	-0.16554			-0.08166	-0.06906			2.67103	0.44196
		16.5	9.17489	0.54226			0.43922	-0.29869			0.28666	-0.31291			0.55325	0.14412
		16.525	9.20317	0.59044			0.01381	0.30317			-0.20241	0.07054			0.49557	0.14635
		16.55	8.25497	0.63692			-0.86496	-0.66225			-0.13311	0.16719			0.82376	-0.15862
		16.575	8.26436	0.00356			0.26421	0.12529			0.22192	-0.75938			0.46599	0.17688
		16.6	8.88054	0.35727			0.10263	-0.30838			0.04574	-0.06694			0.73848	-0.41222
		16.625	8.79999	0.59723			-0.26995	-0.15659			0.20238	-0.00467			0.49626	0.06031
		16.65	8.19518	0.34984			0.22106	-0.00881			-0.21981	-0.15292			0.64908	-0.13364
		16.675	9.44406	0.41334			-0.34676	-0.24669			0.1413	0.22862			0.59339	-0.05689
		16.7	9.20747	0.85275			0.03193	-0.50591			-0.01362	-0.03489			0.65033	-0.1381
		16.725	8.94891	0.43147			-0.23506	0.80679			-0.06778	0.18575			1.81874	0.16518
		16.75	8.51359	0.79061			-0.34138	0.26334			-0.16416	0.09659			3.59641	0.25338
		16.775	6.67123	0.30447			0.06526	0.09609			-0.03157	0.06352			3.14983	0.34295
		16.8	8.9756	0.65024			0.09227	-0.59478			-0.00865	0.00478			3.22623	0.79793
		16.825	8.39351	0.21634			-0.0531	-0.49398			-0.04026	-0.08674			2.96955	0.10619
		16.85	7.08056	1.02798			0.17593	0.02728			0.1595	0.28579			4.22319	0.27592
		16.875	8.22549	0.19484			0.185	-0.43032			-0.2972	-0.1076			3.85123	0.65277
		16.9	8.85254	0.42585			-0.24351	-0.38117			-0.03545	0.19238			3.49988	0.5464
		16.925	8.50281	0.35451			0.07934	-0.11031			0.11336	-0.08562			2.77276	0.62475
		16.95	9.54185	0.55935			-0.64239	-0.58969			-0.03674	0.16746			3.25498	0.54761
		16.975	8.64023	0.20353			-0.32931	0.45417			0.1197	-0.32987			3.16254	0.50257
		17	8.68453	0.37487			-0.06631	-0.56686			-0.02966	-0.13374			3.74642	0.29495
		17.025	9.52556	0.48761			0.1643	-0.04889			-0.04667	0.31387			3.7485	0.18825
		17.05	8.29494	0.81674			-0.90726	-0.10221			-0.09457	0.17276			2.9323	0.39776
		17.075	9.61587	0.31413			-0.10037	-0.15756			0.13897	0.28747			3.12178	0.1409
		17.1	9.91804	0.17931			0.02873	0.12787			-0.0866	-0.24678			3.2623	0.58755
		17.125	8.99934	0.30676			-0.22408	0.58247			-0.03858	0.04105			2.99743	0.53576
		17.15	9.26982	0.22409			0.35664	-1.0963			0.12555	0.17036			3.239	0.24132
		17.175	8.9673	0.7079			-0.13316	-0.40975			-0.04137	0.16162			2.71246	0.17759
		17.2	8.64614	0.12589			0.0688	-0.3064			0.25855	0.10452			3.20599	0.42405
		17.225	7.50346	1.0052			-0.40881	0.52202			-0.01214	-0.15483			3.59234	0.3656
		17.25	8.96986	0.49213			-0.50483	0.09369			0.13664	-0.14911			3.66805	0.56077
		17.275	8.47216	0.06163			0.01238	0.54834			-0.23349	-0.18047			4.07751	0.4131
		17.3	8.87522	0.64649			0.35596	0.09762			-0.16415	-0.08451			3.01818	0.28525
		17.325	9.08032	0.63788			-0.3209	0.52815			0.04965	-0.19449			3.81436	0.59936
		17.35	8.31686	0.651			-0.28551	0.10487			-0.03506	0.12194			2.72766	0.11951
		17.375	6.79992	0.6822			-0.07699	0.36891			0.26197	0.15081			4.30181	0.479
		17.4	6.41361	0.30669			0.15461	-0.44642			0.04865	-0.1607			3.08233	0.38768
		17.425	7.84089	0.56852			-0.35355	0.16025			-0.34049	0.02946			2.71868	0.41294
		17.45	9.00543	0.40602			0.3832	0.66652			0.24749	0.45672			2.69482	0.38413
		17.475	8.31558	0.80554			-0.81899	0.52832			-0.03721	-0.03689			3.24564	0.55032
		17.5	9.44783	0.33168			-0.46565	-0.02201			-0.14124	-0.22953			3.14642	0.75877
		17.525	8.53005	0.72453			-0.5991	-0.54391			-0.06106	-0.18411			4.32743	0.52055
		17.55	6.44758	0.38662			-1.15722	0.92215			0.06029	0.52335			3.13076	0.21734
		17.575	8.63054	0.56194			-0.01351	-0.78535			0.02629	0.6783			3.53236	0.78969
		17.6	8.55159	0.48637			-0.0998	0.11272			0.03727	-0.23797			3.24088	0.74131
		17.625	8.11794	0.47299			-0.21334	0.22726			0.21879	-0.08742			4.30475	0.48397
		17.65	9.33112	0.63326			0.39055	-0.04575			0.00123	0.03			4.66104	0.50708
		17.675	8.25298	0.36548			-0.47507	-0.0731			0.32437	-0.23494			3.6524	0.41536
		17.7	8.55844	0.63718			-0.31634	-0.75394			0.02613	0.15208			2.95891	0.64857
		17.725	8.20505	0.20893			-0.27848	-0.08356			-0.22371	-0.07216			4.5768	0.0533
		17.75	8.14746	0.78493			0.06639	-0.1558			0.08123	-0.05522			2.87184	0.47866
		17.775	8.761	0.25616			-0.18583	-0.39069			-0.0109	-0.3697			3.90085	0.04098
		17.8	6.68242	0.21344			-0.27617	0.30345			0.03667	0.14638			3.24413	-0.08843
		17.825	8.02399	0.21754			0.20604	0.47844			-0.00615	0.00647			3.58402	0.45284
		17.85	8.35925	0.06836			0.22708	0.23116			-0.05531	0.06558			3.00598	0.48412
		17.875	8.20805	0.58819			-0.70072	-0.1748			0.06477	-0.24886			4.18947	0.51004
		17.9	9.17968	0.48146			-0.31451	-0.23853			0.18062	0.1356			4.34568	0.18882
		17.925	8.18074	-0.01486			0.14228	-0.52346			0.13592	-0.09128			2.92275	0.67702
		17.95	8.89461	0.36203			-0.20282	0.48647			0.04486	-0.3827			3.20362	0.29401
		17.975	7.5529	0.2811			-0.20536	-0.41485			-0.09114	-0.11995			2.57117	0.33341
		18	8.19896	0.04319			-0.10956	-0.50307			0.08086	0.23966			3.36579	0.13547
		18.025	6.76728	-0.28687			-0.20165	0.19762			0.10251	-0.19711			3.67886	0.66739
		18.05	8.53839	0.78433			0.02379	0.36854			0.04347	0.21713			4.0728	0.31512
		18.075	8.34326	0.441			-0.09238	-0.08236			0.03325	-0.0383			4.10801	0.30093
		18.1	8.42678	0.38844			0.08617	0.50885			0.06813	0.08572			3.67927	0.49555
		18.125	8.32344	0.92127			-0.1024	-0.29854			0.07526	-0.09656			3.79866	0.27397
		18.15	7.2067	0.18635			0.28754	-0.78445			-0.025	-0.11607			4.02253	0.03994
		18.175	8.22308	0.31729			0.39342	-0.49733			-0.10427	-0.21333			3.34569	0.4428
		18.2	6.97331	0.46688			0.02498	0.59299			0.11423	5.41667e-05			2.26262	0.35182
		18.225	8.05231	0.4977			0.12567	0.32997			-0.16249	0.40121			3.00142	0.37395
		18.25	6.54142	0.05055			-0.07901	0.32443			-0.13519	-0.07842			3.52114	0.61857
		18.275	8.76291	0.40828			-0.11435	0.13778			0.13744	0.30523			2.86921	0.28786
		18.3	8.62629	0.22945			0.02162	-0.38439			-0.02601	0.30847			3.978	0.45239
		18.325	8.50829	0.42845			0.01714	-0.51494			-0.0122	-0.0869			4.08607	0.43278
		18.35	8.78348	0.53055			-0.31903	-0.4337			-0.23531	-0.02316			3.55251	0.51425
		18.375	8.83363	0.42556			0.054	-0.00343			-0.25937	-0.07779			2.97577	0.32698
		18.4	8.53389	0.70642			0.02766	0.53979			0.15891	0.00312			3.38058	0.2094
		18.425	8.92219	0.80597			-0.73701	0.16979			-0.08255	-0.1465			3.76535	0.45912
		18.45	8.47098	0.27202			0.44307	-0.21381			-0.19408	0.31452			2.82882	0.66147
		18.475	8.7987	0.65668			-0.04938	-0.83842			-0.26532	0.20089			3.89888	0.06619
		18.5	8.2273	0.47842			-0.28592	0.61341			0.08881	0.03893			4.29438	0.37853
		18.525	8.21226	0.73919			0.00984	-0.1742			0.22368	-0.29498			3.92424	0.67319
		18.55	9.11707	0.3529			-0.25078	0.01798			-0.05699	-0.29758			4.05198	0.42972
		18.575	8.60302	0.24632			-0.58403	-0.67486			0.09244	0.24214			3.90015	0.21219
		18.6	7.82195	0.35296			0.42125	-0.17496			-0.1585	0.13051			2.62762	0.53096
		18.625	6.84676	0.7888			-0.54935	0.20898			0.39413	0.14079			3.38964	0.59356
		18.65	8.98801	0.51928			-0.7884	0.05396			-0.01083	0.03864			3.98461	0.47293
		18.675	8.88515	0.55475			0.10749	-0.20857			-0.02897	-0.15364			3.92895	0.27559
		18.7	9.0357	0.68411			-0.13998	-0.04533			-0.05216	0.12162			3.23359	0.34815
		18.725	9.31081	0.15816			-0.06937	0.64757			-0.23236	0.04906			2.95565	0.35333
		18.75	8.67124	1.09581			0.37503	-0.04997			0.2635	0.08855			2.33337	0.46436
		18.775	9.06514	0.48775			-0.15309	-0.33785			0.06917	0.14102			3.54333	0.66484
		18.8	9.49939	0.61741			0.47605	-0.49646			-0.02306	0.21442			3.13981	0.09111
		18.825	9.49712	0.40201			-0.20114	0.63482			0.26171	0.33448			3.80127	0.52185
		18.85	8.35478	0.46949			0.01269	-0.48438			0.15363	0.19507			3.80509	0.25486
		18.875	8.71073	0.25216			0.21557	-0.94134			-0.15007	0.09951			4.03687	0.21694
		18.9	9.04116	0.46127			-0.10955	0.11713			0.32513	0.21054			1.75177	-0.07458
		18.925	9.60059	0.39189			0.04137	0.03507			0.15463	0.3285			0.92399	0.12243
		18.95	8.63988	0.48561			-0.97073	-0.33421			-0.01097	-0.26357			0.8685	0.26996
		18.975	8.67728	0.34053			-0.06186	0.83658			0.10959	-0.12063			1.92619	0.45755
		19	8.49802	0.35836			-0.40145	0.23125			0.21011	-0.52196			3.69807	0.3453
		19.025	9.0382	-0.14431			-0.02498	-0.25363			-0.36075	0.07736			4.40781	0.5038
		19.05	7.26787	0.46853			0.52963	0.79068			0.35321	-0.21978			4.40152	0.5894
		19.075	8.39804	0.42877			-0.3912	0.85659			-0.11908	-0.06015			2.9307	0.53534
		19.1	8.32035	0.68084			-0.32852	-0.26299			-0.18455	-0.12142			4.36144	1.13067
		19.125	8.60789	0.8061			0.06962	0.49289			0.1201	0.16453			3.40825	0.65763
		19.15	6.61381	0.41709			0.23782	0.30829			-0.00618	-0.01434			2.69795	0.22382
		19.175	8.72492	0.45518			0.01305	0.16396			0.25688	0.25101			2.454	0.4514
		19.2	9.43847	0.16182			0.30331	-0.41185			0.02565	0.2129			3.01771	0.29655
		19.225	8.98099	0.50676			-0.24621	0.29879			-0.00569	-0.05619			2.6328	0.3845
		19.25	8.60491	0.64289			0.20004	0.31127			0.03511	-0.22918			3.31967	0.3564
		19.275	9.0391	0.21888			-0.85187	-0.17694			0.2466	-0.07977			3.88747	0.20675
		19.3	8.40264	0.30454			-0.29056	0.34864			0.06776	-0.15369			2.61803	0.69147
		19.325	8.41116	0.31864			-0.09215	0.06837			-0.31547	0.02771			2.35679	0.26883
		19.35	9.25787	0.77083			0.13596	-0.94779			0.08052	0.27868			3.4448	0.65773
		19.375	8.9061	0.58877			-0.55081	0.18338			0.08205	0.018			3.1215	0.55078
		19.4	8.89914	0.4503			0.3133	0.13423			0.05055	0.06158			3.6871	0.09276
		19.425	9.86727	0.10951			-0.26293	-0.03258			-0.11127	-0.26153			4.34716	0.47197
		19.45	9.09877	0.23877			-0.50524	-0.02493			-0.09751	0.06959			3.54598	0.72465
		19.475	8.82198	0.44514			-0.27244	-0.35936			-0.27384	-0.13135			4.67536	0.81678
		19.5	8.06599	0.1989			0.00733	0.06822			0.14212	0.02182			4.19771	0.48232
		19.525	8.4573	-0.04577			0.25123	0.41413			-0.10813	-0.18616			3.22376	0.56602
		19.55	9.68173	0.66522			-0.29161	-1.16922			-0.10965	0.0609			2.82002	0.30884
		19.575	9.51269	0.31068			-0.54199	1.12617			0.19774	-0.16631			3.1825	0.61861
		19.6	8.49725	0.26958			0.19543	0.30487			0.26392	0.13108			3.7357	0.45141
		19.625	8.45601	0.45793			0.22408	-0.39675			-0.04665	0.38658			3.37697	0.62945
		19.65	9.46206	0.36459			-0.38504	-0.54065			-0.2236	-0.03712			3.54677	0.49644
		19.675	9.0227	0.42556			0.74412	-0.04369			-0.18576	-0.04117			3.93832	-0.10895
		19.7	7.82033	0.30247			-0.55763	0.82146			0.05107	-0.08222			3.23637	0.32916
		19.725	8.86501	0.45811			0.22307	-0.6304			-0.08297	0.15282			2.26901	0.27151
		19.75	7.73652	0.4998			-0.05767	-1.03567			-0.23435	0.31813			3.23079	0.55676
		19.775	7.48717	0.50504			-0.1918	0.63047			-0.30444	-0.1628			4.54526	0.15311
		19.8	8.34368	0.34357			-0.0453	-0.77583			-0.15317	0.13849			3.77032	0.47901
		19.825	7.37703	0.32504			-0.24148	-0.66314			0.02597	0.05684			3.41783	0.44693
		19.85	9.77455	-0.09055			-0.36178	0.23351			-0.12849	-0.33431			3.906	0.81037
		19.875	8.36486	0.48753			-0.92275	0.00916			-0.04512	-0.04855			3.45018	0.24931
		19.9	8.46233	0.00441			-0.32549	0.37284			0.02531	0.28402			3.17096	0.28756
		19.925	8.40647	0.56067			0.40385	-0.49657			0.06987	0.06743			3.67094	0.65165
		19.95	8.30516	0.25269			-0.42325	0.10498			-0.10839	0.02197			2.92633	0.24252
		19.975	9.28003	0.68933			-0.10687	0.2758			0.01585	0.10682			3.38927	0.51599

## Sheet: fig3b
figure3b			0.001mM Mg				1mM Mg				5mM Mg				100mM Mg
		Time (s)	donor	acceptor	FRET	HMM-FRET	donor	acceptor	FRET	HMM-FRET	donor	acceptor	FRET	HMM-FRET	donor	acceptor	FRET	HMM-FRET
		0	6.70009	2.31642	0.25691	0.23	8.07822	1.82483	0.20507	0.15643	-1.01888	5.98737	1.288	0.99691	0.18774	5.5122	0.91459	0.98867
		0.025	7.27835	2.55533	0.25985	0.23	7.72901	1.99391	0.15044	0.15643	-1.4199	6.35009	1.19183	0.99691	0.38783	4.15309	1.07334	0.98867
		0.05	6.93529	2.33285	0.25171	0.23	7.59434	1.34481	0.1833	0.15643	-0.98789	6.13765	1.2534	0.99691	-0.38205	5.59141	0.99816	0.98867
		0.075	7.96298	2.18482	0.2153	0.23	7.68252	1.72425	0.15115	0.15643	-1.09797	5.4309	1.10895	0.99691	0.00954	5.18968	0.99162	0.98867
		0.1	6.85247	2.79126	0.28944	0.23	7.90891	1.40834	0.15508	0.15643	-0.66627	6.78176	1.13422	0.99691	0.04239	5.01649	0.97629	0.98867
		0.125	7.32805	2.61506	0.263	0.23	6.87264	1.26143	0.18581	0.15643	-0.89573	7.56938	1.12024	0.99691	0.14294	5.88674	1.0313	0.98867
		0.15	7.10871	2.61086	0.26862	0.23	7.31418	1.66915	0.0784	0.15643	-0.79848	7.43934	1.07041	0.99691	-0.20372	6.71303	0.92716	0.98867
		0.175	8.00021	2.67613	0.25066	0.23	7.48356	0.63659	0.15882	0.15643	-0.51713	7.86135	1.11749	0.99691	0.31736	4.03975	1.0265	0.98867
		0.2	7.62868	2.17705	0.22202	0.23	7.43619	1.40404	0.56385	0.48717	-0.83429	7.93505	1.15045	0.99691	-0.19126	7.40965	1.01742	0.98867
		0.225	7.14147	2.55505	0.2635	0.23	2.1913	2.83292	0.55894	0.48717	-0.88339	6.75512	1.14918	0.99691	-0.07331	4.28096	1.02466	0.98867
		0.25	8.20845	2.32282	0.22056	0.23	2.73058	3.46037	0.12607	0.15643	-0.85171	6.56094	1.10904	0.99691	-0.09861	4.09772	1.04143	0.98867
		0.275	6.73164	2.66243	0.28342	0.23	7.95936	1.14817	0.06813	0.15643	-0.61127	6.21693	0.97616	0.99691	-0.21146	5.31524	1.00963	0.98867
		0.3	7.60311	1.96723	0.20555	0.23	7.11641	0.52027	0.25619	0.15643	0.18275	7.48218	0.95243	0.99691	-0.04704	4.92898	1.00705	0.98867
		0.325	8.18925	1.91042	0.18916	0.23	6.41114	2.20819	0.12155	0.15643	0.38175	7.64337	0.99639	0.99691	-0.03502	5.00173	1.10965	0.98867
		0.35	7.35462	1.99397	0.21329	0.23	6.75511	0.93472	0.0967	0.15643	0.02411	6.66127	0.94737	0.99691	-0.3085	3.12198	0.98246	0.98867
		0.375	7.73847	1.95748	0.20189	0.23	7.58669	0.81216	0.13081	0.15643	0.34212	6.15908	0.94747	0.99691	0.10923	6.11939	1.03773	0.98867
		0.4	7.30156	3.35726	0.31498	0.23	7.19365	1.08257	0.1276	0.15643	0.43764	7.89347	0.95025	0.99691	-0.17224	4.73692	1.05153	0.98867
		0.425	6.88769	2.30312	0.25059	0.23	6.93187	1.01384	0.1054	0.15643	0.36534	6.97792	0.94669	0.99691	-0.27501	5.6121	1.01948	0.98867
		0.45	7.21365	2.78795	0.27875	0.23	5.9721	0.70365	0.12273	0.15643	0.4034	7.16377	0.95982	0.99691	-0.10376	5.42942	0.95483	0.98867
		0.475	7.39926	2.3837	0.24366	0.23	5.82286	0.81462	0.11923	0.15643	0.30008	7.16779	0.93567	0.99691	0.20966	4.43203	1.03697	0.98867
		0.5	6.54119	2.6786	0.29053	0.23	6.42746	0.87013	0.22215	0.15643	0.5169	7.51814	0.92712	0.99691	-0.18093	5.07445	1.03353	0.98867
		0.525	6.50428	2.60087	0.28565	0.23	7.52372	2.14868	0.10421	0.15643	0.54532	6.93702	0.92575	0.99691	-0.15506	4.77914	0.90659	0.98867
		0.55	6.94129	2.54623	0.26838	0.23	7.3613	0.8564	0.15157	0.15643	0.54199	6.75795	0.96337	0.99691	0.43602	4.23182	1.02521	0.98867
		0.575	7.56007	2.32598	0.23528	0.23	7.06021	1.26125	0.09518	0.15643	0.24051	6.32444	0.97774	0.99691	-0.18343	7.45837	0.97653	0.98867
		0.6	7.30713	2.16707	0.22873	0.23	7.5262	0.79174	0.1236	0.15643	0.17493	7.68483	0.92459	0.99691	0.13779	5.73315	0.96798	0.98867
		0.625	9.57083	2.25795	0.19089	0.23	6.57665	0.92748	0.13393	0.15643	0.62091	7.61327	0.91519	0.99691	0.19205	5.80581	0.91583	0.98867
		0.65	7.44848	2.02397	0.21367	0.23	7.4651	1.15437	0.14338	0.15643	0.67726	7.30804	0.97007	0.99691	0.43461	4.7286	1.01485	0.98867
		0.675	7.80828	1.7891	0.18642	0.23	6.87053	1.15002	0.36394	0.48717	0.17753	5.75436	0.97516	0.99691	-0.05833	3.98556	0.98516	0.98867
		0.7	6.91801	1.73758	0.20075	0.23	4.26451	2.44007	0.35419	0.48717	0.17616	6.91564	0.92726	0.99691	0.08819	5.85626	0.96256	0.98867
		0.725	7.54986	2.53854	0.25163	0.23	4.01056	2.19955	0.26145	0.15643	0.56114	7.15361	0.95484	0.99691	0.16899	4.34433	1.01399	0.98867
		0.75	6.81517	2.54086	0.27157	0.23	4.26781	1.51083	0.47476	0.48717	0.38721	8.18724	0.96028	0.99691	-0.0682	4.9423	0.99205	0.98867
		0.775	7.15635	2.23552	0.23803	0.23	3.75303	3.39229	0.31044	0.15643	0.31599	7.64	0.96557	0.99691	0.04965	6.19644	0.9839	0.98867
		0.8	9.1448	1.68014	0.15521	0.23	2.43938	1.0982	0.1899	0.15643	0.2608	7.31404	0.97853	0.99691	0.09217	5.6319	0.94667	0.98867
		0.825	6.4047	2.13107	0.24966	0.23	1.16483	0.27305	0.61378	0.48717	0.1373	6.25833	0.98386	0.99691	0.40632	7.21307	0.91212	0.98867
		0.85	7.10573	3.01686	0.29803	0.23	1.95087	3.10031	0.56588	0.48717	0.10981	6.69637	0.95319	0.99691	0.50319	5.22277	1.12229	0.98867
		0.875	8.59459	2.14179	0.19949	0.23	2.85186	3.71735	0.45035	0.48717	0.34567	7.03817	0.97217	0.99691	-0.39526	3.62739	0.95431	0.98867
		0.9	7.64574	2.62447	0.25554	0.23	5.36885	4.3989	0.36915	0.48717	0.19978	6.97859	0.98824	0.99691	0.21772	4.54749	1.06783	0.98867
		0.925	7.41761	1.4481	0.16334	0.23	5.56356	3.25564	0.54181	0.48717	0.05111	4.2951	0.94499	0.99691	-0.3178	5.00267	1.07149	0.98867
		0.95	7.26491	2.60607	0.26401	0.23	3.15321	3.72862	0.43652	0.48717	0.37028	6.3612	0.91027	0.99691	-0.22617	3.38967	1.08615	0.98867
		0.975	6.78142	1.31141	0.16205	0.23	4.3308	3.35497	0.44959	0.48717	0.62096	6.29932	0.91786	0.99691	-0.2535	3.19614	1.01508	0.98867
		1	6.88088	1.91539	0.21775	0.23	3.70118	3.02321	0.23501	0.15643	0.53164	5.9408	0.91166	0.99691	-0.07034	4.73331	0.93683	0.98867
		1.025	7.06193	2.71014	0.27734	0.23	5.4696	1.68027	0.1948	0.15643	0.70088	7.23305	0.95461	0.99691	0.41482	6.15202	1.05478	0.98867
		1.05	6.22928	1.5686	0.20116	0.23	5.81876	1.40771	0.20078	0.15643	0.29315	6.16576	0.95653	0.99691	-0.34247	6.59407	1.01479	0.98867
		1.075	7.52847	1.98361	0.20854	0.23	6.2045	1.55875	0.20291	0.15643	0.33204	7.3062	0.93334	0.99691	-0.06302	4.32434	0.97772	0.98867
		1.1	6.64364	2.67667	0.28719	0.23	6.37646	1.62322	0.20773	0.15643	0.35739	5.00368	0.92363	0.99691	0.15786	6.92736	1.0383	0.98867
		1.125	7.67465	2.30751	0.23116	0.23	6.95799	1.82431	0.17707	0.15643	0.40366	4.88196	0.94271	0.99691	-0.15846	4.2962	0.97691	0.98867
		1.15	8.28367	1.81903	0.18005	0.23	7.39866	1.59195	0.17991	0.15643	0.38583	6.34914	0.94	0.99691	0.11896	5.03423	1.03195	0.98867
		1.175	6.30914	2.30483	0.26757	0.23	6.61387	1.45094	0.17111	0.15643	0.45104	7.06693	0.99948	0.99691	-0.12293	3.9705	0.98688	0.98867
		1.2	6.97862	2.40867	0.25659	0.23	7.05601	1.45659	0.23079	0.15643	0.00364	6.94866	0.94512	0.99691	0.08118	6.1046	0.78068	0.67361
		1.225	8.36033	1.59158	0.15993	0.23	5.79053	1.73734	0.56467	0.48717	0.41071	7.07366	0.73024	0.66163	1.03541	3.6855	0.77982	0.67361
		1.25	6.80129	1.96314	0.22399	0.23	3.83205	4.97055	0.6841	0.48717	1.78	4.81844	0.73907	0.66163	1.29633	4.59131	0.62955	0.67361
		1.275	6.74045	1.50679	0.1827	0.23	2.67869	5.80091	0.12376	0.15643	1.61494	4.57429	0.7201	0.66163	1.9799	3.36473	0.76697	0.67361
		1.3	7.83303	1.45716	0.15685	0.23	6.77715	0.95722	0.15045	0.15643	1.67488	4.30889	0.78476	0.66163	1.32212	4.35148	0.63433	0.67361
		1.325	6.63811	1.74663	0.20831	0.23	7.4889	1.32626	0.12456	0.15643	1.21785	4.44019	0.72768	0.66163	2.2289	3.86655	0.77865	0.67361
		1.35	6.95061	2.34832	0.25254	0.23	6.67209	0.94928	0.18759	0.15643	1.81216	4.84235	0.70009	0.66163	1.13971	4.0092	0.65792	0.67361
		1.375	7.78016	2.54148	0.24623	0.23	7.28942	1.68312	0.09095	0.15643	2.08203	4.86006	0.57625	0.66163	1.80452	3.4707	0.56179	0.67361
		1.4	8.33162	1.41887	0.14552	0.23	7.18828	0.71923	0.14647	0.15643	2.78195	3.78314	0.63196	0.66163	2.30145	2.9505	0.55179	0.67361
		1.425	7.98106	2.39291	0.23066	0.23	6.63593	1.1388	0.11825	0.15643	1.97855	3.39733	0.71162	0.66163	2.0666	2.54421	0.80332	0.67361
		1.45	7.30271	2.60268	0.26275	0.23	6.91566	0.92742	0.09602	0.15643	1.36498	3.36826	0.66094	0.66163	0.86766	3.5439	1.0091	0.98867
		1.475	8.52068	1.71462	0.16752	0.23	5.97828	0.63498	0.17587	0.15643	2.00298	3.9044	0.7239	0.66163	-0.03492	3.87165	0.98663	0.98867
		1.5	8.03727	1.39394	0.1478	0.23	5.20618	1.11098	0.12404	0.15643	2.0948	5.49238	0.73658	0.66163	0.06507	4.8024	0.98494	0.98867
		1.525	7.46633	2.70013	0.26559	0.23	6.72925	0.9529	0.21965	0.15643	1.79888	5.03015	0.65638	0.66163	0.07162	4.6836	0.97858	0.98867
		1.55	6.59139	1.96223	0.2294	0.23	3.81991	1.07524	0.38568	0.48717	2.25088	4.29959	0.67391	0.66163	0.10445	4.77201	0.99497	0.98867
		1.575	8.1821	1.9338	0.19116	0.23	3.50226	2.19874	0.41147	0.48717	1.96664	4.06435	0.73614	0.66163	0.0185	3.66175	0.97623	0.98867
		1.6	7.12919	2.04502	0.22291	0.23	3.64755	2.55014	0.16997	0.15643	1.50264	4.19213	0.63913	0.66163	0.1108	4.55085	0.98046	0.98867
		1.625	6.815	1.19036	0.1487	0.23	5.8587	1.1997	0.09064	0.15643	1.7798	3.15214	0.67366	0.66163	0.117	5.87057	0.97347	0.98867
		1.65	7.18413	1.41951	0.16499	0.23	7.73647	0.7711	0.0987	0.15643	2.15445	4.44737	0.6283	0.66163	0.12879	4.72598	1.08536	0.98867
		1.675	8.10703	1.79801	0.18152	0.23	7.67228	0.84018	0.14409	0.15643	2.22271	3.7571	0.66361	0.66163	-0.34891	4.43652	0.96843	0.98867
		1.7	7.58269	2.21457	0.22604	0.23	7.29688	1.22836	0.17337	0.15643	2.45098	4.83508	0.65633	0.66163	0.19605	6.01392	1.05661	0.98867
		1.725	7.53737	2.33313	0.23637	0.23	7.48269	1.5694	0.39215	0.48717	1.81501	3.46624	0.68356	0.66163	-0.32038	5.97949	0.95394	0.98867
		1.75	5.76994	4.76166	0.45213	0.55	3.73995	2.41284	0.4769	0.48717	2.01228	4.34684	0.77077	0.66163	0.32448	6.72091	1.0169	0.98867
		1.775	4.42451	6.33792	0.58889	0.55	5.02555	4.58172	0.46839	0.48717	1.34964	4.53793	0.72738	0.66163	-0.06155	3.70391	0.96607	0.98867
		1.8	4.61533	4.97714	0.51886	0.55	4.02104	3.54285	0.43928	0.48717	1.67437	4.46733	0.69972	0.66163	0.12902	3.67372	0.96559	0.98867
		1.825	3.0704	6.37839	0.67505	0.55	3.31415	2.5964	0.49178	0.48717	1.66941	3.89012	0.73682	0.66163	0.20144	5.65242	0.99337	0.98867
		1.85	4.6077	6.1252	0.57069	0.55	2.7176	2.6297	0.50009	0.48717	1.74174	4.87627	0.7512	0.66163	0.02906	4.35266	0.91972	0.98867
		1.875	3.62901	5.30559	0.59383	0.55	2.59549	2.59643	0.49104	0.48717	1.70368	5.14395	0.67177	0.66163	0.33976	3.89233	0.97867	0.98867
		1.9	4.53738	5.85997	0.5636	0.55	3.11528	3.00565	0.41226	0.48717	2.41028	4.93299	0.67215	0.66163	0.08277	3.79721	1.05729	0.98867
		1.925	4.68252	4.57102	0.49398	0.55	3.59086	2.5188	0.51179	0.48717	2.63044	5.39292	0.62304	0.66163	-0.25878	4.77589	1.03168	0.98867
		1.95	3.34914	5.64965	0.62782	0.55	2.98879	3.13319	0.25513	0.15643	2.80375	4.63413	0.54633	0.66163	-0.12886	4.19613	0.96921	0.98867
		1.975	3.62827	3.02547	0.4547	0.55	6.56334	2.24803	0.18513	0.15643	2.72805	3.28521	0.59118	0.66163	0.14691	4.62389	0.63434	0.67361
		2	6.8092	1.97988	0.22527	0.27	8.23119	1.87009	0.144	0.15643	2.33385	3.37488	0.62831	0.66163	1.68289	2.91939	0.64752	0.67361
		2.025	8.97583	2.60051	0.22464	0.27	8.09412	1.36167	0.11778	0.15643	2.38463	4.03093	0.51989	0.66163	1.70914	3.13974	0.56597	0.67361
		2.05	7.18851	3.22905	0.30996	0.27	7.75772	1.03572	0.14197	0.15643	3.19113	3.45558	0.67467	0.66163	2.15341	2.80806	0.63044	0.67361
		2.075	7.47238	1.85504	0.19888	0.27	7.85806	1.30017	0.1784	0.15643	2.40559	4.98877	0.5981	0.66163	1.59036	2.71304	0.5306	0.67361
		2.1	8.8495	1.9425	0.17999	0.27	8.28956	1.79992	0.18769	0.15643	2.32223	3.45583	0.59749	0.66163	2.02614	2.29033	0.82428	0.67361
		2.125	7.21073	2.54745	0.26106	0.27	6.46665	1.49413	0.17887	0.15643	2.3725	3.52172	0.60574	0.66163	0.78436	3.67931	0.93553	0.98867
		2.15	6.30894	2.08246	0.24817	0.27	7.90925	1.72294	0.17877	0.15643	2.98771	4.59036	0.50607	0.66163	0.3356	4.8702	1.04199	0.98867
		2.175	6.52033	1.90176	0.22581	0.27	6.15919	1.34073	0.13156	0.15643	2.40617	2.46535	0.55429	0.66163	-0.22459	5.57369	0.9853	0.98867
		2.2	5.25387	1.60553	0.23406	0.27	6.75294	1.02303	0.17608	0.15643	2.46585	3.06652	0.66046	0.66163	0.06449	4.32161	0.99093	0.98867
		2.225	5.79767	2.05695	0.26188	0.27	7.67662	1.6406	0.15568	0.15643	2.56485	4.98916	0.60941	0.66163	0.03189	3.48326	0.96937	0.98867
		2.25	5.79265	1.68495	0.22533	0.27	7.97881	1.4712	0.15385	0.15643	2.7042	4.21922	0.64168	0.66163	0.17593	5.56833	1.0194	0.98867
		2.275	7.04607	2.13302	0.23238	0.27	7.94775	1.44505	0.12813	0.15643	2.87952	5.15675	0.72041	0.66163	-0.07362	3.86885	0.92912	0.98867
		2.3	6.36906	2.94045	0.31585	0.27	8.35598	1.22799	0.17955	0.15643	2.17574	5.60628	0.60926	0.66163	0.3614	4.73751	0.99958	0.98867
		2.325	6.68666	2.3485	0.25993	0.27	7.43168	1.62638	0.14812	0.15643	3.04661	4.75044	0.64166	0.66163	0.00185	4.41825	0.94598	0.98867
		2.35	7.15401	2.61315	0.26754	0.27	8.00674	1.39219	0.11954	0.15643	2.53222	4.53425	0.69437	0.66163	0.22444	3.93005	0.95091	0.98867
		2.375	7.86282	1.4682	0.15735	0.27	8.28254	1.12449	0.43351	0.48717	1.89402	4.30307	0.65492	0.66163	0.22815	4.41978	0.97723	0.98867
		2.4	7.13675	2.64387	0.27032	0.27	1.92981	1.4768	0.61034	0.48717	2.38739	4.53093	0.62783	0.66163	0.11589	4.97318	0.97832	0.98867
		2.425	8.4129	2.28697	0.21374	0.27	1.87178	2.93181	0.56269	0.48717	2.94681	4.97101	0.65164	0.66163	0.14285	6.44603	0.96792	0.98867
		2.45	5.2387	2.8324	0.35093	0.27	1.93642	2.49166	0.25321	0.15643	2.92858	5.47812	0.65076	0.66163	0.17003	5.12977	0.99103	0.98867
		2.475	7.11951	2.56967	0.26521	0.27	5.73997	1.94622	0.16279	0.15643	3.18835	5.94107	0.53525	0.66163	0.0513	5.66486	0.98901	0.98867
		2.5	6.72455	2.74035	0.28953	0.27	7.24606	1.40898	0.1636	0.15643	3.14459	3.62164	0.72508	0.66163	0.06317	5.68596	0.97357	0.98867
		2.525	5.94004	3.28603	0.35617	0.27	7.42615	1.45256	0.15784	0.15643	2.27902	6.01085	0.71481	0.66163	0.11437	4.21268	1.00361	0.98867
		2.55	6.42771	3.2079	0.33292	0.27	7.27114	1.36282	0.12989	0.15643	2.05	5.13812	0.41842	0.24738	-0.01313	3.64782	0.99862	0.98867
		2.575	5.82194	2.63614	0.31167	0.27	7.49762	1.11925	0.20883	0.15643	3.51317	2.52757	0.21126	0.24738	0.00585	4.23113	0.97789	0.98867
		2.6	7.00306	2.81671	0.28684	0.27	7.18996	1.89781	0.13653	0.15643	4.8774	1.30641	0.29027	0.24738	0.10756	4.75734	1.03201	0.98867
		2.625	6.88913	2.19511	0.24164	0.27	7.10268	1.12305	0.18546	0.15643	4.69948	1.92201	0.21269	0.24738	-0.15268	4.92242	0.96191	0.98867
		2.65	8.14972	2.61644	0.24302	0.27	7.20396	1.6403	0.17771	0.15643	4.96038	1.34	0.22202	0.24738	0.16618	4.19648	0.98122	0.98867
		2.675	6.84158	2.25302	0.24773	0.27	7.42998	1.60572	0.15763	0.15643	5.2856	1.50843	0.21832	0.24738	0.08015	4.18754	1.01307	0.98867
		2.7	6.89219	1.92165	0.21803	0.27	7.83145	1.46548	0.36909	0.48717	5.22652	1.45976	0.21332	0.24738	-0.07254	5.62382	0.95195	0.98867
		2.725	5.67904	3.23945	0.36323	0.27	4.86075	2.84363	0.34644	0.48717	6.09788	1.65349	0.27326	0.24738	0.19668	3.89627	1.03532	0.98867
		2.75	5.69242	2.3425	0.29154	0.27	4.92982	2.61317	0.53029	0.48717	5.38809	2.02597	0.21868	0.24738	-0.12361	3.62304	0.93927	0.98867
		2.775	5.10239	1.70251	0.25019	0.27	4.34424	4.90456	0.52738	0.48717	5.65663	1.58316	0.19332	0.24738	0.21242	3.28537	1.06525	0.98867
		2.8	5.24804	2.03719	0.27963	0.27	3.19606	3.56634	0.42279	0.48717	5.07659	1.21663	0.23944	0.24738	-0.12204	1.99239	0.95261	0.98867
		2.825	5.49541	3.08686	0.35968	0.27	3.12949	2.29227	0.53456	0.48717	5.57168	1.75406	0.23648	0.24738	0.10777	2.16651	1.00627	0.98867
		2.85	6.12719	2.95774	0.32557	0.27	3.90378	4.48354	0.37507	0.48717	5.06842	1.56984	0.24641	0.24738	-0.02313	3.71187	0.96313	0.98867
		2.875	8.09027	2.96215	0.26801	0.27	3.81058	2.28704	0.47607	0.48717	6.12408	2.00246	0.2356	0.24738	0.20639	5.39154	0.9079	0.98867
		2.9	7.22026	1.8982	0.20817	0.27	3.74073	3.39907	0.42702	0.48717	5.76611	1.77722	0.28293	0.24738	0.60716	5.98521	0.75088	0.67361
		2.925	6.98999	1.99141	0.22173	0.27	4.36678	3.25434	0.45886	0.48717	5.52256	2.17903	0.2538	0.24738	1.23911	3.73481	0.67025	0.67361
		2.95	7.69716	1.61049	0.17303	0.27	3.9572	3.35546	0.46074	0.48717	5.2233	1.77655	0.25321	0.24738	1.8778	3.81688	0.96548	0.98867
		2.975	7.19201	2.27693	0.24046	0.27	3.74505	3.19968	0.42367	0.48717	5.05922	1.7154	0.2788	0.24738	0.17835	4.98854	0.72137	0.67361
		3	7.12427	2.53923	0.26276	0.27	4.0426	2.97175	0.4965	0.48717	4.71472	1.82257	0.23179	0.24738	0.89927	2.32818	0.50118	0.67361
		3.025	6.41836	2.60053	0.28834	0.27	3.66302	3.61207	0.50579	0.48717	5.18431	1.56422	0.19786	0.24738	2.28517	2.29593	0.83288	0.98867
		3.05	6.53609	2.39822	0.26843	0.27	3.99255	4.08602	0.59484	0.48717	5.03198	1.24124	0.2595	0.24738	0.68366	3.40712	0.93091	0.98867
		3.075	6.40558	2.16258	0.2524	0.27	2.64995	3.89052	0.18938	0.15643	4.91875	1.72368	0.30494	0.24738	0.22031	2.96864	0.97604	0.98867
		3.1	5.70281	2.43515	0.29923	0.27	6.9686	1.62808	0.17075	0.15643	5.46812	2.399	0.25268	0.24738	0.09478	3.86133	1.04854	0.98867
		3.125	6.41989	2.29236	0.26312	0.27	6.99225	1.43978	0.11013	0.15643	5.50146	1.86011	0.29208	0.24738	-0.20296	4.3845	0.98602	0.98867
		3.15	6.32372	2.03945	0.24386	0.27	7.22807	0.89452	0.12523	0.15643	5.86617	2.42035	0.28586	0.24738	0.05252	3.70568	0.9114	0.98867
		3.175	6.24539	2.52213	0.28767	0.27	6.67891	0.95611	0.13693	0.15643	5.96503	2.38771	0.29215	0.24738	0.44424	4.56976	0.97661	0.98867
		3.2	6.09708	2.87034	0.32009	0.27	6.03167	0.95693	0.10013	0.15643	5.88053	2.42707	0.23651	0.24738	0.08894	3.71381	0.95856	0.98867
		3.225	7.54915	2.08885	0.21673	0.27	9.17672	1.02116	0.1481	0.15643	5.39375	1.67081	0.27736	0.24738	0.18967	4.38682	0.98294	0.98867
		3.25	8.28894	2.51413	0.23272	0.27	5.50429	0.95692	0.13307	0.15643	4.81795	1.84919	0.31504	0.24738	0.10053	5.79106	0.93423	0.98867
		3.275	6.28568	3.08456	0.32919	0.27	6.66427	1.02291	0.11785	0.15643	3.95157	1.81745	0.25954	0.24738	0.35884	5.09748	1.02832	0.98867
		3.3	6.51221	2.62369	0.28718	0.27	6.94278	0.9275	0.58968	0.48717	5.42144	1.90025	0.29213	0.24738	-0.13216	4.79938	1.02245	0.98867
		3.325	4.99298	3.64577	0.42202	0.27	2.31721	3.33011	0.49694	0.48717	5.13707	2.11998	0.20652	0.24738	-0.08574	3.90553	0.99299	0.98867
		3.35	8.16782	1.68349	0.17089	0.27	2.06352	2.03842	0.57401	0.48717	6.19765	1.61305	0.26277	0.24738	0.02741	3.88056	1.00103	0.98867
		3.375	6.94567	2.49678	0.26442	0.27	1.82258	2.45592	0.58773	0.48717	5.25122	1.87167	0.31665	0.24738	-0.00372	3.62307	0.95464	0.98867
		3.4	6.90839	2.41828	0.25929	0.27	2.46641	3.51606	0.56216	0.48717	5.81734	2.69561	0.25666	0.24738	0.21214	4.46432	1.02361	0.98867
		3.425	6.27143	2.86841	0.31384	0.27	2.27101	2.9159	0.54242	0.48717	6.04783	2.08814	0.11604	0.24738	-0.08276	3.58738	0.96358	0.98867
		3.45	5.9116	1.76357	0.22978	0.27	2.00067	2.3716	0.51668	0.48717	5.99032	0.78635	0.10031	0.24738	0.13641	3.60873	1.07059	0.98867
		3.475	6.04514	2.20638	0.26739	0.27	2.13463	2.28199	0.67488	0.48717	4.81541	0.53691	0.14954	0.24738	-0.278	4.21611	1.02546	0.98867
		3.5	6.54948	2.63684	0.28704	0.27	1.79501	3.72611	0.43853	0.48717	4.43244	0.7794	0.26752	0.24738	-0.10563	4.25381	1.01576	0.98867
		3.525	6.24873	3.07089	0.32951	0.27	3.47638	2.71519	0.45723	0.48717	5.14692	1.87981	0.25139	0.24738	-0.0769	4.95804	1.11781	0.98867
		3.55	8.35575	1.95047	0.18925	0.27	3.85039	3.24355	0.41689	0.48717	4.75382	1.59642	0.27108	0.24738	-0.44727	4.24381	0.94036	0.98867
		3.575	7.68445	2.42459	0.23984	0.27	4.7654	3.40695	0.55865	0.48717	4.70651	1.75034	0.28113	0.24738	0.3528	5.56261	0.94332	0.98867
		3.6	8.03145	2.58526	0.24351	0.27	3.01914	3.82149	0.41683	0.48717	5.43286	2.1246	0.29716	0.24738	0.24279	4.04076	0.99259	0.98867
		3.625	6.61816	1.89277	0.22239	0.27	3.32922	2.37962	0.56641	0.48717	5.28709	2.23534	0.25277	0.24738	0.04489	6.01642	1.09184	0.98867
		3.65	7.23867	2.7299	0.27385	0.27	3.1984	4.17816	0.30817	0.15643	5.21391	1.7637	0.22324	0.24738	-0.35812	4.2577	0.96028	0.98867
		3.675	7.96787	2.3922	0.23091	0.27	4.21853	1.87912	0.15567	0.15643	5.39473	1.55048	0.26575	0.24738	0.21588	5.2189	0.96074	0.98867
		3.7	6.55835	2.37671	0.266	0.27	8.07049	1.48794	0.21138	0.15643	5.04475	1.82589	0.25283	0.24738	0.19105	4.67552	1.06242	0.98867
		3.725	7.23812	1.991	0.21573	0.27	7.24448	1.94178	0.11183	0.15643	4.30291	1.45601	0.25912	0.24738	-0.25163	4.28273	0.92057	0.98867
		3.75	6.83476	1.86781	0.21463	0.27	7.47557	0.94124	0.1671	0.15643	4.93841	1.72724	0.22682	0.24738	0.39061	4.52725	0.97462	0.98867
		3.775	7.17268	2.32394	0.24471	0.27	7.37849	1.48031	0.16756	0.15643	5.01296	1.4706	0.21747	0.24738	0.14017	5.38352	0.88468	0.98867
		3.8	6.18058	2.43154	0.28234	0.27	6.73731	1.35614	0.18243	0.15643	5.13998	1.42841	0.30753	0.24738	0.72887	5.59176	0.98116	0.98867
		3.825	7.06718	1.80773	0.20369	0.27	6.67266	1.48892	0.1844	0.15643	4.10828	1.82452	0.20299	0.24738	0.09793	5.09955	1.05225	0.98867
		3.85	7.73276	1.89456	0.19679	0.27	6.44203	1.45651	0.09115	0.15643	5.41592	1.37934	0.31469	0.24738	-0.27685	5.57484	0.96252	0.98867
		3.875	7.54056	2.11035	0.21867	0.27	5.8795	0.58966	0.13143	0.15643	2.71886	1.24848	0.19587	0.24738	0.17591	4.51737	0.96657	0.98867
		3.9	6.5742	2.26387	0.25615	0.27	6.80628	1.02995	0.07964	0.15643	5.88971	1.43464	0.23165	0.24738	0.1708	4.93755	1.00753	0.98867
		3.925	7.91984	2.22425	0.21927	0.27	8.4137	0.72809	0.11834	0.15643	6.37168	1.92097	0.25898	0.24738	-0.03433	4.5957	0.9893	0.98867
		3.95	7.61492	2.81115	0.26963	0.27	9.29335	1.24735	0.12485	0.15643	5.8665	2.05025	0.2465	0.24738	0.05034	4.65463	1.05064	0.98867
		3.975	6.36586	2.14954	0.25243	0.27	8.08028	1.1527	0.11648	0.15643	5.58948	1.82853	0.22082	0.24738	-0.11558	2.39805	0.92392	0.98867
		4	7.6883	2.66086	0.25711	0.27	8.20428	1.0816	0.0658	0.15643	5.14107	1.45698	0.20325	0.24738	0.32951	4.00133	0.94881	0.98867
		4.025	6.34497	2.52853	0.28495	0.27	9.41518	0.66313	0.10934	0.15643	5.79821	1.4791	0.26983	0.24738	0.25849	4.79136	0.61178	0.67361
		4.05	6.71636	2.41688	0.26462	0.27	8.17437	1.00355	0.14546	0.15643	4.5587	1.68461	0.18733	0.24738	1.74572	2.75098	0.97542	0.98867
		4.075	6.2808	3.02337	0.32495	0.27	8.71996	1.4843	0.09793	0.15643	5.30992	1.22396	0.2063	0.24738	0.10523	4.17517	1.00276	0.98867
		4.1	7.01934	2.31535	0.24804	0.27	9.33879	1.01389	0.14518	0.15643	4.86036	1.2633	0.2207	0.24738	-0.01444	5.23746	1.00388	0.98867
		4.125	6.12806	1.92855	0.23937	0.27	7.3806	1.25346	0.1294	0.15643	5.55188	1.57232	0.19377	0.24738	-0.02071	5.35744	0.9929	0.98867
		4.15	6.04173	2.93253	0.32677	0.27	8.13391	1.20891	0.18747	0.15643	6.18216	1.48579	0.25531	0.24738	0.02791	3.90305	1.04522	0.98867
		4.175	6.38691	2.56812	0.28678	0.27	7.10971	1.64041	0.11581	0.15643	5.57113	1.91005	0.20499	0.24738	-0.22774	5.26427	0.9309	0.98867
		4.2	5.87298	3.05598	0.34226	0.27	7.69165	1.00742	0.44032	0.48717	5.48531	1.41438	0.18523	0.24738	0.30634	4.12729	1.01952	0.98867
		4.225	6.2712	1.91665	0.23408	0.27	3.1867	2.50705	0.421	0.48717	5.2801	1.20041	0.24285	0.24738	-0.07045	3.67999	1.02071	0.98867
		4.25	5.39152	4.73305	0.46748	0.27	3.76694	2.739	0.39715	0.48717	4.78163	1.5337	0.31073	0.24738	-0.11065	5.45325	0.98586	0.98867
		4.275	7.07298	1.4667	0.17175	0.27	2.84267	1.87268	0.52681	0.48717	4.56576	2.05826	0.26662	0.24738	0.06741	4.7014	1.03365	0.98867
		4.3	8.14749	1.62508	0.16629	0.27	2.73284	3.04254	0.16829	0.15643	4.2995	1.5631	0.26409	0.24738	-0.12311	3.78189	1.02388	0.98867
		4.325	4.88744	2.54083	0.34205	0.27	9.01115	1.82334	0.14541	0.15643	4.98777	1.78991	0.20543	0.24738	-0.11579	4.96466	1.06722	0.98867
		4.35	5.69929	2.56655	0.3105	0.27	9.48349	1.61367	0.18702	0.15643	5.7254	1.48021	0.29996	0.24738	-0.23314	3.7014	1.06277	0.98867
		4.375	6.80177	1.95282	0.22306	0.27	6.91616	1.59103	0.13434	0.15643	4.77058	2.0441	0.27815	0.24738	-0.24917	4.21859	1.01772	0.98867
		4.4	5.93027	2.17297	0.26816	0.27	6.16016	0.95598	0.12938	0.15643	5.96859	2.29983	0.18855	0.24738	-0.07423	4.26305	1.06987	0.98867
		4.425	4.66569	1.87377	0.28653	0.27	5.86426	0.87144	0.20962	0.15643	5.10104	1.18531	0.25387	0.24738	-0.31932	4.88939	0.99929	0.98867
		4.45	6.10496	1.54552	0.20202	0.27	5.86272	1.55488	0.18755	0.15643	5.49903	1.87103	0.28494	0.24738	0.00389	5.49226	1.04987	0.98867
		4.475	5.64277	1.85956	0.24786	0.27	6.92291	1.59815	0.14747	0.15643	5.20567	2.0744	0.26861	0.24738	-0.17416	3.6667	1.02839	0.98867
		4.5	5.72117	2.21046	0.27869	0.27	7.99674	1.38327	0.18265	0.15643	4.75579	1.74658	0.28064	0.24738	-0.16623	6.0211	0.9833	0.98867
		4.525	5.42816	2.92106	0.34986	0.27	7.28407	1.62771	0.14984	0.15643	4.43263	1.72926	0.27731	0.24738	0.0913	5.37635	0.92464	0.98867
		4.55	4.9907	1.81349	0.26652	0.27	7.0354	1.23994	0.18775	0.15643	4.62889	1.77622	0.25292	0.24738	0.34405	4.22158	0.95644	0.98867
		4.575	4.89456	2.22509	0.31253	0.27	7.7692	1.79586	0.14929	0.15643	5.29337	1.79206	0.23466	0.24738	0.18165	3.98791	1.02891	0.98867
		4.6	5.00312	2.40856	0.32497	0.27	9.08297	1.59394	0.14947	0.15643	5.89565	1.80766	0.28779	0.24738	-0.15991	5.69095	1.01594	0.98867
		4.625	5.16438	1.85168	0.26392	0.27	7.32227	1.28675	0.14643	0.15643	5.18348	2.09451	0.20199	0.24738	-0.06905	4.40029	1.02054	0.98867
		4.65	4.82237	2.34551	0.32723	0.27	10.0962	1.73205	0.14337	0.15643	5.41488	1.3706	0.2164	0.24738	-0.07334	3.64418	1.09924	0.98867
		4.675	5.40078	1.93073	0.26335	0.27	7.81009	1.30711	0.20018	0.15643	5.75814	1.5902	0.265	0.24738	-0.27044	2.99547	1.02493	0.98867
		4.7	5.92778	2.35218	0.28408	0.27	6.38043	1.59688	0.17286	0.15643	5.69545	2.05343	0.27318	0.24738	-0.10711	4.40291	0.90128	0.98867
		4.725	6.90715	2.41497	0.25906	0.27	6.97478	1.4576	0.15349	0.15643	5.40629	2.03202	0.21728	0.24738	0.40045	3.65603	0.9288	0.98867
		4.75	6.13069	2.43669	0.28441	0.27	6.88037	1.24759	0.16639	0.15643	5.36788	1.49009	0.25053	0.24738	0.32787	4.27691	0.97551	0.98867
		4.775	5.84836	2.78067	0.32225	0.27	7.47457	1.49191	0.17552	0.15643	5.16286	1.72584	0.26495	0.24738	0.16168	6.44095	1.00963	0.98867
		4.8	4.68564	1.8723	0.2855	0.27	6.74493	1.4359	0.17693	0.15643	4.72072	1.70158	0.31421	0.24738	-0.04911	5.14716	0.99014	0.98867
		4.825	5.47506	2.50889	0.31424	0.27	6.0587	1.30241	0.36457	0.48717	3.64166	1.66853	0.17335	0.24738	0.05058	5.07915	1.01193	0.98867
		4.85	5.06295	2.82323	0.358	0.27	4.38108	2.51357	0.51558	0.48717	4.68056	0.98155	0.28213	0.24738	-0.05534	4.69283	1.01016	0.98867
		4.875	5.11057	2.11483	0.29269	0.27	3.34816	3.56357	0.49668	0.48717	4.62071	1.81601	0.19918	0.24738	-0.04307	4.28067	0.99712	0.98867
		4.9	5.1937	2.11007	0.2889	0.27	3.24997	3.20707	0.4978	0.48717	4.20206	1.04512	0.26971	0.24738	0.0102	3.52709	1.04315	0.98867
		4.925	4.986	2.2089	0.30701	0.27	3.06168	3.03481	0.39296	0.48717	4.45887	1.64671			-0.20281	4.90319	0.94053	0.98867
		4.95	4.73041	1.71624	0.26622	0.27	3.45693	2.23778	0.45016	0.48717	4.37466	1.54086			0.22432	3.54729	1.03645	0.98867
		4.975	5.8549	1.91584	0.24655	0.27	3.45193	2.82608	0.51307	0.48717	5.20046	1.70916			-0.16489	4.68827	1.05398	0.98867
		5	5.57533	2.42446	0.30307	0.27	2.89097	3.04617	0.5729	0.48717	5.66235	1.72582			-0.20315	3.96662	0.97264	0.98867
		5.025	4.82275	1.68334	0.25873	0.27	2.20392	2.95633	0.58845	0.48717	5.57068	1.68846			0.10472	3.72309	0.91209	0.98867
		5.05	5.46373	2.12682	0.28019	0.27	1.8052	2.58115	0.48443	0.48717	5.4309	2.0133			0.45685	4.73995	0.98266	0.98867
		5.075	5.42726	1.47096	0.21324	0.27	1.66997	1.56909			0.39132	0.54437			0.08204	4.65028	1.00617	0.98867
		5.1	5.61904	2.37097	0.29674	0.27	1.96905	3.03885			-0.00836	0.16445			-0.02477	4.04026	1.0116	0.98867
		5.125	5.09505	2.64933	0.3421	0.27	1.64841	3.40232			-0.12599	0.56687			-0.04431	3.86526	1.02916	0.98867
		5.15	5.79365	2.09522	0.26559	0.27	1.40266	3.48167			0.01374	0.35956			-0.12611	4.45121	0.99647	0.98867
		5.175	5.11143	2.03191	0.28445	0.27	3.83941	2.05016			-0.03309	0.22266			0.01956	5.52689	0.83836	0.98867
		5.2	4.94268	1.50327	0.23321	0.27	5.7392	1.04945			-0.07579	0.27997			0.71139	3.68975	0.87936	0.98867
		5.225	5.50829	1.99738	0.26612	0.27	-0.07823	0.5418			-0.24059	0.20775			0.52066	3.79529	0.99137	0.98867
		5.25	4.95488	1.4444	0.22571	0.27	0.05183	0.15033			-0.02254	0.30159			0.03617	4.15472	1.00735	0.98867
		5.275	5.32825	2.31011	0.30244	0.27	-0.0791	-0.02535			-0.14467	0.17791			-0.02811	3.85378	0.95192	0.98867
		5.3	5.14365	1.77737	0.25681	0.27	-0.07999	0.53062			-0.09272	0.64479			0.17298	3.42451	0.94985	0.98867
		5.325	5.62095	1.96334	0.25887	0.27	0.0095	0.44888			-0.2982	0.25756			0.20972	3.97221	0.97555	0.98867
		5.35	5.22741	1.8352	0.25985	0.27	0.05212	0.7282			-0.21167	0.12365			0.1198	4.77935	1.03327	0.98867
		5.375	5.0466	2.39687	0.32201	0.27	-0.08344	0.2903			-0.000421714	0.77505			-0.13975	4.33989	0.92139	0.98867
		5.4	5.30239	2.09392	0.2831	0.27	-0.03753	0.64204			-0.08213	0.75411			0.33785	3.96001	1.12903	0.98867
		5.425	6.26894	2.60343	0.29343	0.27	0.27025	0.67248			-0.03823	0.40803			-0.27591	2.41424	1.00262	0.98867
		5.45	5.44422	3.08789	0.36191	0.27	0.02291	-0.62878			0.01821	0.24097			-0.01017	3.89172	0.95568	0.98867
		5.475	6.44201	2.88129	0.30904	0.27	-0.05545	0.6247			-0.12245	0.54968			0.1775	3.82731	1.01706	0.98867
		5.5	6.34174	2.08329	0.24727	0.27	0.31554	0.21067			0.0875	0.39189			-0.06508	3.88063	1.00294	0.98867
		5.525	6.78605	2.45551	0.2657	0.27	-0.20822	0.47752			0.12598	0.45099			-0.01615	5.50281	0.99552	0.98867
		5.55	6.66151	2.47694	0.27105	0.27	-0.10152	0.54459			0.04332	0.13554			0.02352	5.22648	0.99094	0.98867
		5.575	7.97908	2.459	0.23558	0.27	0.60699	0.63579			-0.21727	0.20309			0.03944	4.31554	0.99396	0.98867
		5.6	6.0621	2.98281	0.32978	0.27	-0.02445	0.10903			0.01362	0.78515			0.02657	4.37414	1.04131	0.98867
		5.625	6.98881	2.76724	0.28364	0.27	0.12356	0.30054			-0.0345	0.36181			-0.17107	4.31191	1.01211	0.98867
		5.65	6.84346	2.34725	0.25539	0.27	-0.3994	0.70193			-0.04139	0.36335			-0.04874	4.07511	1.02313	0.98867
		5.675	5.58197	2.07977	0.27145	0.27	-0.20358	0.26503			0.05409	0.10911			-0.10608	4.6922	0.99353	0.98867
		5.7	5.53292	1.52614	0.2162	0.27	-0.12985	0.61935			-0.15055	0.15945			0.03092	4.75021	0.99971	0.98867
		5.725	5.15947	1.45855	0.22039	0.27	0.02617	0.39017			-0.07613	0.70154			0.00136	4.64381	1.00624	0.98867
		5.75	5.48532	1.83839	0.25102	0.27	-0.31122	0.32641			0.2183	0.61883			-0.02524	4.06832	0.95484	0.98867
		5.775	6.55144	2.39208	0.26747	0.27	-0.24336	0.16181			0.00663	0.26547			0.21862	4.62232	0.99494	0.98867
		5.8	6.63995	2.56768	0.27886	0.27	0.29779	0.18443			-0.15229	0.28897			0.02007	3.94919	0.99966	0.98867
		5.825	7.4358	1.64538	0.18119	0.27	-0.12495	0.02189			-0.04437	0.27169			0.00143	4.21288	0.9805	0.98867
		5.85	5.90125	2.13275	0.26547	0.27	-0.21712	-0.12372			0.05483	0.25102			0.10726	5.39402	1.03993	0.98867
		5.875	5.92254	2.61247	0.30609	0.27	-0.14127	0.07938			-0.1896	0.83536			-0.14566	3.79398	1.01171	0.98867
		5.9	6.47532	2.9276	0.31135	0.27	-0.13468	0.54741			0.13954	-0.01583			-0.04779	4.13023	0.98275	0.98867
		5.925	6.31321	1.83808	0.2255	0.27	0.52757	0.00307			-0.10524	0.24709			0.08329	4.74524	0.99325	0.98867
		5.95	6.29088	3.20133	0.33726	0.27	0.09484	0.75859			0.06055	0.01024			0.03406	5.00928	0.95122	0.98867
		5.975	6.56444	2.2923	0.25882	0.27	-0.09633	0.27976			-0.01321	0.2669			0.25482	4.96869	0.98894	0.98867
		6	6.297	1.90591	0.23235	0.27	-0.10622	0.79984			-0.00427	0.22942			0.0473	4.2295	0.98755	0.98867
		6.025	7.00503	2.12887	0.23307	0.27	0.19486	0.3883			0.02827	0.12392			0.06856	5.43986	1.02677	0.98867
		6.05	6.78877	2.75179	0.28843	0.27	-0.06054	0.3757			-0.08164	0.13084			-0.14314	5.48949	1.00976	0.98867
		6.075	7.22163	2.50642	0.25765	0.27	0.09091	0.29287			0.17695	0.42921			-0.04944	5.11589	0.98034	0.98867
		6.1	6.86503	2.00781	0.22629	0.27	-0.2462	0.33271			-0.05705	0.44888			0.09965	4.96882	1.04948	0.98867
		6.125	7.14474	2.82867	0.28362	0.27	0.05076	0.94485			-0.04335	0.0095			-0.21731	4.60878	0.96138	0.98867
		6.15	7.071	1.79239	0.20222	0.27	-0.21949	0.81177			-0.13896	0.16725			0.15343	3.81916	0.98413	0.98867
		6.175	5.1982	1.867	0.26425	0.27	-0.31278	0.23641			-0.03432	-0.012			0.06776	4.20269	1.01048	0.98867
		6.2	5.38761	2.13171	0.2835	0.27	-0.54683	0.10107			-0.02809	0.50164			-0.05349	5.15661	1.03494	0.98867
		6.225	6.47708	2.28786	0.26102	0.27	0.05409	0.33425			-0.13754	0.58642			-0.17616	5.21837	1.00271	0.98867
		6.25	6.70658	2.43059	0.26601	0.27	-0.08382	0.19805			-0.21163	-0.06427			-0.01395	5.15848	0.98253	0.98867
		6.275	6.76815	1.72273	0.20289	0.27	0.14967	0.56387			-0.22774	0.368			0.10381	5.83967	0.95302	0.98867
		6.3	5.77693	1.47033	0.20288	0.27	-0.18383	0.58884			-0.24285	0.70371			0.21175	4.29563	1.00086	0.98867
		6.325	6.26292	1.92866	0.23544	0.27	0.14824	0.07616			0.00327	-0.03733			-0.00406	4.71048	1.00006	0.98867
		6.35	6.89223	2.96334	0.30068	0.27	0.6903	0.56051			-0.07059	0.48515			-0.000268	4.60519	0.94636	0.98867
		6.375	5.73705	2.05587	0.26381	0.27	0.14416	0.06161			-0.20106	0.47412			0.22168	3.91126	1.03113	0.98867
		6.4	6.64013	2.60621	0.28186	0.27	-0.09327	0.53293			0.00344	0.41518			-0.10603	3.51254	1.01438	0.98867
		6.425	7.15005	2.47203	0.25691	0.27	-0.06036	0.15079			0.19463	0.33148			-0.06043	4.26442	0.99194	0.98867
		6.45	7.1308	2.59329	0.26669	0.27	-0.05416	0.36677			-0.06768	0.41336			0.03012	3.70593	1.03431	0.98867
		6.475	6.48858	2.886	0.30785	0.27	-0.2272	0.53712			-0.22612	0.47199			-0.12129	3.65612	0.9862	0.98867
		6.5	5.25181	1.77192	0.25228	0.27	-0.05668	0.2547			0.09427	0.46793			0.0779	5.56835	1.0095	0.98867
		6.525	6.90141	1.96084	0.22126	0.27	0.03033	0.000188333			-0.07186	0.49806			-0.04366	4.64033	0.95505	0.98867
		6.55	7.25042	1.47852	0.16938	0.27	0.06195	0.21196			0.03239	0.11266			0.21788	4.62895	0.90053	0.98867
		6.575	6.37743	2.40423	0.27378	0.27	-0.32743	0.63728			-0.17375	0.25303			0.6697	6.063	1.0025	0.98867
		6.6	6.21378	2.08035	0.25082	0.27	0.26765	0.36326			-0.05176	0.81077			-0.0141	5.66407	0.97062	0.98867
		6.625	7.06533	1.51284	0.17636	0.27	-0.02764	0.59155			0.04045	0.2666			0.12805	4.23104	1.11571	0.98867
		6.65	6.73881	2.39996	0.26261	0.27	0.04211	0.47609			-0.17538	0.241			-0.38085	3.67222	0.94028	0.98867
		6.675	6.85847	2.28148	0.24962	0.27	-0.01728	0.38571			0.13379	0.43711			0.26387	4.15441	1.00281	0.98867
		6.7	6.5639	2.28378	0.25812	0.27	-0.24951	0.42151			-0.22719	0.44947			-0.01184	4.22579	0.95189	0.98867
		6.725	7.31132	2.29612	0.23899	0.27	-0.22347	0.62638			0.0371	-0.02784			0.2055	4.06609	1.0353	0.98867
		6.75	6.81799	2.54678	0.27195	0.27	-0.00856	0.22218			-0.01689	0.31788			-0.14423	4.22989	0.93651	0.98867
		6.775	7.29555	2.70948	0.27081	0.27	0.15903	0.52346			-0.31306	0.58923			0.26959	3.97689	0.97229	0.98867
		6.8	7.02705	2.55938	0.26698	0.27	0.32531	0.96002			0.10102	0.653			0.12201	4.28048	0.94048	0.98867
		6.825	6.93528	2.36946	0.25465	0.27	0.27161	-0.04871			-0.04548	0.07432			0.27994	4.42354	1.04635	0.98867
		6.85	5.52812	1.73269	0.23864	0.27	0.38505	0.41682			-0.16623	0.16032			-0.24102	5.44087	1.00837	0.98867
		6.875	4.40284	0.7226	0.14098	0.27	0.03862	0.32058			-0.13522	0.13368			-0.04253	5.12581	1.01047	0.98867
		6.9	4.51839	1.25562	0.21746	0.27	0.11886	0.17352			0.13213	0.45898			-0.05227	5.04541	1.01371	0.98867
		6.925	6.93191	2.19978	0.24089	0.27	0.3137	0.64708			-0.10609	0.45465			-0.05477	4.05021	0.87965	0.98867
		6.95	7.12804	2.54746	0.26329	0.27	-0.22192	0.40952			-0.05708	0.80766			0.75014	5.48304	1.0789	0.98867
		6.975	6.89638	3.05561	0.30703	0.27	0.43935	0.11002			-0.21663	0.12652			-0.32208	4.40434	1.0114	0.98867
		7	6.63673	1.45719	0.18003	0.27	-0.18823	0.92573			-0.12987	0.64852			-0.05658	5.01879	1.02019	0.98867
		7.025	6.14156	1.40263	0.18592	0.27	-0.08656	0.24968			-0.28426	0.2072			-0.09031	4.56344	0.99904	0.98867
		7.05	5.36723	1.75518	0.24643	0.27	-0.13942	0.69787			-0.10485	0.29815			0.00491	5.11489	1.02705	0.98867
		7.075	6.20615	2.15494	0.25773	0.27	0.21871	0.64931			-0.24339	0.44385			-0.092	3.49314	1.00876	0.98867
		7.1	6.71982	2.219	0.24824	0.27	0.29283	0.5939			-0.33497	0.46288			-0.03345	3.85187	1.01402	0.98867
		7.125	8.00885	1.67055	0.17259	0.27	-0.13671	0.39505			-0.05632	0.24648			-0.06461	4.67376	1.00699	0.98867
		7.15	6.26069	2.13396	0.2542	0.27	0.02947	-0.2253			0.00781	0.19531			-0.02915	4.19947	1.09847	0.98867
		7.175	5.97229	2.3649	0.28366	0.27	0.24208	0.16985			-0.00953	0.10698			-0.34545	3.85378	0.98823	0.98867
		7.2	5.91074	2.11906	0.2639	0.27	0.09069	0.35452			-0.19567	0.44169			0.05742	4.82127	0.96532	0.98867
		7.225	5.8848	2.385	0.2884	0.27	-0.07808	0.01971			-0.26149	0.57749			0.13368	3.7209	0.94503	0.98867
		7.25	6.17923	1.51605	0.19701	0.27	0.22677	0.81654			-0.01565	0.15934			0.30848	5.30321	0.95609	0.98867
		7.275	6.28882	2.2867	0.26665	0.27	-0.10535	0.9506			-0.39498	0.31417			0.19861	4.32422	0.96228	0.98867
		7.3	6.0705	2.00088	0.2479	0.27	-0.06825	0.23727			0.01035	0.55301			0.19132	4.88107	1.01908	0.98867
		7.325	6.78309	2.22904	0.24734	0.27	-0.03718	0.2754			-0.05563	0.45783			-0.05188	2.77112	0.88148	0.98867
		7.35	6.4904	1.9986	0.23543	0.27	0.08954	0.2537			-0.22762	0.16332			0.45861	3.41086	0.9087	0.98867
		7.375	6.89763	2.04477	0.22866	0.27	-0.18621	0.49511			0.02955	0.26437			0.52501	5.2255	1.02727	0.98867
		7.4	5.55038	2.16938	0.28102	0.27	-0.0009	0.57406			-0.14005	-0.34679			-0.1189	4.47944	0.97519	0.98867
		7.425	6.03867	1.40345	0.18858	0.27	0.07746	0.5804			-0.40072	0.50423			0.12939	5.0853	0.96356	0.98867
		7.45	5.76317	2.00728	0.25832	0.27	0.31407	0.08385			-0.22098	0.33293			0.1517	4.01109	0.96054	0.98867
		7.475	5.68157	2.07331	0.26736	0.27	-0.24612	0.28689			-0.0815	0.34973			0.17331	4.21867	0.94913	0.98867
		7.5	5.69216	1.80104	0.24036	0.27	0.05274	0.51899			0.02074	0.83729			0.18148	3.38647	0.96058	0.98867
		7.525	5.83392	2.5904	0.30749	0.27	0.14216	0.20622			0.06267	0.34885			0.16964	4.13378	0.95334	0.98867
		7.55	6.53989	2.27143	0.25779	0.27	0.14563	0.1986			0.09128	0.39107			0.16088	3.28726	0.94757	0.98867
		7.575	5.46503	2.7025	0.33088	0.27	-0.14322	0.18204			-0.22337	0.07624			0.22351	4.03961	0.85511	0.98867
		7.6	6.03041	1.92918	0.24237	0.27	-0.1257	-0.03525			-0.03409	0.40947			0.63762	3.76302	0.91675	0.98867
		7.625	6.08853	2.65698	0.30381	0.27	0.254	0.29414			0.09646	0.67857			0.40664	4.47806	0.9186	0.98867
		7.65	6.47418	1.80839	0.21834	0.27	-0.09167	0.20903			-0.17192	0.05832			0.46259	5.21997	1.00828	0.98867
		7.675	7.01046	2.08857	0.22954	0.27	-0.10439	-0.08698			-0.03309	0.3957			-0.03374	4.10715	1.00452	0.98867
		7.7	6.22345	1.90584	0.23444	0.27	0.09965	0.45399			-0.05957	0.52308			-0.01965	4.36549	0.94515	0.98867
		7.725	6.27097	2.06865	0.24805	0.27	-0.35219	0.60864			-0.18518	0.48077			0.29126	5.01928	0.97607	0.98867
		7.75	5.6885	2.04798	0.26472	0.27	-0.09711	-0.04519			0.06108	0.18467			0.09798	3.99638	1.01168	0.98867
		7.775	6.46321	1.60454	0.19888	0.27	0.00585	0.52118			-0.09793	0.2696			-0.05467	4.73468	0.946	0.98867
		7.8	6.05841	2.24285	0.27018	0.27	0.19388	0.25739			-0.1697	0.34592			0.33436	5.85696	0.82535	0.98867
		7.825	3.97537	2.50287	0.38635	0.27	0.0547	0.58471			-0.43115	0.5892			0.67881	3.20795	0.95753	0.98867
		7.85	5.99454	1.45888	0.19573	0.27	0.05552	0.54817			0.16297	0.45257			0.24476	5.51861	0.94385	0.98867
		7.875	4.60072	2.61811	0.36268	0.27	-0.02606	0.46752			0.01563	-0.01132			0.2975	5.00049	0.87033	0.98867
		7.9	5.65747	2.01284	0.26242	0.27	-0.16547	0.41484			0.06992	-0.05024			0.45498	3.0538	0.96407	0.98867
		7.925	5.95763	1.9913	0.25051	0.27	-0.18012	0.55564			0.04123	0.23104			0.12955	3.47572	0.91475	0.98867
		7.95	6.14632	2.34625	0.27627	0.27	0.23299	0.1552			-0.02537	0.22493			0.37396	4.01275	0.99215	0.98867
		7.975	6.10397	1.43031	0.18984	0.27	0.08135	0.22136			-0.03159	0.59455			0.03323	4.19903	1.04845	0.98867
		8	5.39984	1.81025	0.25107	0.27	-0.10539	0.66699			-0.06921	0.15471			-0.1516	3.28091	0.94545	0.98867
		8.025	5.7339	2.39369	0.29451	0.27	0.0355	0.45256			-0.11528	0.53287			0.27944	4.84293	1.00492	0.98867
		8.05	6.21909	2.17343	0.25897	0.27	0.07268	0.33952			0.2527	0.31243			-0.02649	5.4074	0.92007	0.98867
		8.075	5.2306	1.649	0.23969	0.27	0.20615	0.6216			-0.10172	-0.02678			0.34151	3.93104	0.90515	0.98867
		8.1	5.66855	1.75737	0.23665	0.27	-0.24025	0.1537			0.01084	0.18247			0.64242	6.13039	0.88199	0.98867
		8.125	5.64991	1.90148	0.25181	0.27	-0.17872	-0.05553			0.000996571	0.34863			0.60701	4.53653	0.96275	0.98867
		8.15	5.91057	2.24552	0.27532	0.27	0.11651	0.68231			-0.04993	0.57285			0.15388	3.97696	0.95279	0.98867
		8.175	5.8495	2.45347	0.29549	0.27	0.14674	0.17102			-0.08994	0.64872			0.21122	4.26305	1.02607	0.98867
		8.2	5.28757	2.17347	0.29131	0.27	0.0953	0.0855			-0.081	0.49839			-0.15102	5.9444	0.88854	0.98867
		8.225	6.58671	1.80214	0.21483	0.27	0.00962	0.90142			-0.16627	0.04857			0.524	4.17738	0.99908	0.98867
		8.25	5.29298	2.0827	0.28237	0.27	0.08723	0.0797			0.03185	0.41563			0.00388	4.20944	0.9671	0.98867
		8.275	6.89433	2.53379	0.26875	0.27	-0.10057	0.34495			-0.01514	0.1672			0.19037	5.59606
		8.3	6.2346	1.47993	0.19184	0.27	-0.05386	0.11618			-0.21239	0.05358			0.32608	4.61046
		8.325	6.05784	2.20237	0.26662	0.27	-0.12035	0.48627			-0.12841	0.5173			0.17792	5.03255
		8.35	6.20948	2.11082	0.2537	0.27	-0.12034	0.59799			-0.02119	0.4644			0.27373	4.59771
		8.375	6.16604	2.18897	0.26199	0.27	-0.0561	0.34567			-0.25395	0.45005			0.11994	5.33374
		8.4	5.75757	2.04615	0.2622	0.27	0.13559	0.07826			-0.18381	-0.00688			0.78448	3.17363
		8.425	4.79723	1.72496	0.26448	0.27	-0.30238	0.44457			-0.00789	0.29565			4.39649	0.12995
		8.45	5.13252	1.81112	0.26083	0.27	0.04937	0.60595			-0.17227	0.33557			4.58214	0.38026
		8.475	6.1152	2.37086	0.27938	0.27	0.06381	0.50861			-0.16982	0.28736			3.92438	-0.04777
		8.5	5.84489	2.33313	0.28529	0.27	-0.03101	0.04254			-0.07628	0.15255			4.88834	0.70062
		8.525	4.50515	2.39291	0.3469	0.27	-0.04465	0.55735			0.13507	0.63676			4.27356	0.24878
		8.55	5.42434	2.11596	0.28062	0.27	-0.27938	0.23861			0.16869	0.15276			3.70125	0.17801
		8.575	5.90305	1.56687	0.20976	0.27	0.00499	0.33603			-0.17596	0.40413			4.5948	-0.04918
		8.6	5.77736	2.31248	0.28585	0.27	-0.36007	0.42554			-0.17307	0.28899			2.99589	-0.04413
		8.625	5.00943	2.36286	0.32051	0.27	-0.13202	0.51748			0.05275	0.62564			3.14009	-0.32732
		8.65	5.62329	2.13639	0.27532	0.27	0.41877	0.52038			-0.16312	0.25531			4.39569	0.1939
		8.675	5.72312	1.34364	0.19014	0.27	0.0469	0.73766			-0.20886	0.53829			4.10851	0.74398
		8.7	6.18528	2.28621	0.26987	0.27	0.00055	0.28632			-0.01691	0.51204			3.50521	0.04027
		8.725	5.835	1.98465	0.2538	0.27	-0.16227	0.79041			0.17928	0.40047			3.50697	0.18468
		8.75	6.77024	1.90062	0.2192	0.27	-0.0247	0.52402			0.02896	0.29565			4.42101	-0.05449
		8.775	5.93087	2.31196	0.28048	0.27	-0.05258	0.16057			0.01214	0.16243			3.95313	0.09434
		8.8	6.42018	2.27846	0.26193	0.27	0.13832	1.17318			-0.06309	0.06769			4.76904	-0.18852
		8.825	5.87709	1.86541	0.24093	0.27	0.11338	0.69758			-0.20899	0.42363			3.61456	-0.01299
		8.85	7.21684	2.1062	0.22591	0.27	0.09802	0.77939			-0.21459	0.29696			3.50528	-0.27771
		8.875	5.87923	2.54008	0.3017	0.27	-0.18946	0.30894			-0.31757	0.22543			3.72436	0.4443
		8.9	6.51309	2.40365	0.26957	0.27	-0.02222	0.11846			-0.30789	0.1059			3.35456	0.22199
		8.925	6.3387	2.321	0.26802	0.27	-0.10045	0.04061			-0.2447	0.61842			3.79746	-0.29735
		8.95	5.48226	2.00642	0.26793	0.27	-0.0067	-0.041			0.1538	0.18543			3.48132	-0.19036
		8.975	6.38552	1.51334	0.19159	0.27	-0.46694	0.81438			-0.50461	0.3209			3.6574	-0.3625
		9	5.81089	2.29231	0.28289	0.27	0.17349	-0.00653			0.0865	0.22486			3.89627	0.68848
		9.025	5.68885	2.44705	0.30077	0.27	-0.04088	0.59843			-0.21727	0.33438			3.9358	0.14201
		9.05	6.08252	2.95944	0.3273	0.27	0.24373	0.77583			-0.04027	0.78258			4.04809	-0.00734
		9.075	6.1543	2.0544	0.25027	0.27	-0.45367	-0.14867			-0.15557	0.66341			5.14986	0.39611
		9.1	6.18055	2.28135	0.2696	0.27	0.15762	0.26995			-0.117	0.35707			4.88981	0.11158
		9.125	7.03366	1.76585	0.20068	0.27	-0.2435	0.78863			-0.32539	0.54949			4.96575	-0.03577
		9.15	6.23137	2.69961	0.30227	0.27	-0.05329	0.48519			-0.16638	0.49446			5.13191	-0.07552
		9.175	6.97177	2.19177	0.23918	0.27	0.16716	1.19765			-0.26436	0.25114			3.50718	-0.41469
		9.2	6.81088	2.63424	0.2789	0.27	0.07901	0.83111			-0.3801	0.46236			5.48952	0.38718
		9.225	6.00293	3.14441	0.34375	0.27	0.31016	0.22761			-0.16116	0.40092			5.38976	0.1878
		9.25	6.31077	2.14129	0.25335	0.27	0.19147	0.81367			-0.64862	0.80557			4.78624	-0.31483
		9.275	6.44169	2.3773	0.26957	0.27	-0.31992	0.459			-0.53053	0.28751			4.41222	0.09261
		9.3	6.15192	2.1075	0.25516	0.27	-0.08473	0.06195			-0.31428	0.32			4.82318	0.58036
		9.325	5.82085	2.18947	0.27333	0.27	-0.023	0.73798			-0.29224	0.08361			5.35746	-0.04166
		9.35	2.76388	7.35259	0.72679	0.27	-0.09203	0.74952			-0.01414	0.44731			4.48954	-0.25919
		9.375	6.6103	2.5314	0.27691	0.27	-0.07954	0.05708			-0.24913	0.51876			6.0927	0.18466
		9.4	5.72441	1.94398	0.25351	0.27	-0.07614	0.49995			-0.29127	0.77408			5.01849	-0.2961
		9.425	5.8723	2.68636	0.31388	0.27	0.29335	-0.000706667			-0.17633	0.12456			5.18681	0.11391
		9.45	5.81115	1.80809	0.23731	0.27	-0.02562	0.1547			-0.52565	0.23043			5.1998	0.19659
		9.475	6.56752	2.2658	0.25651	0.27	-0.23579	0.19634			-0.05429	0.06045			5.51855	-0.1332
		9.5	6.21677	1.79996	0.22453	0.27	-0.00893	0.34754			-0.27668	0.21582			4.58125	0.16167
		9.525	5.73636	1.9908	0.25764	0.27	0.04423	0.35944			-0.53057	0.55037			4.27889	-0.01302
		9.55	6.17807	1.96512	0.24132	0.27	0.06799	0.29893			-0.4301	0.21618			5.27124	0.23008
		9.575	5.83792	2.84024	0.32729	0.27	-0.0135	0.38709			-0.27974	0.44113			4.19883	0.72523
		9.6	6.99019	2.41564	0.25682	0.27	-0.24189	0.44131			-0.35011	0.70689			4.25725	-0.01104
		9.625	5.96383	1.68067	0.21985	0.27	0.1221	0.36943			0.17124	0.52252			5.03382	0.01741
		9.65	6.92886	2.24885	0.24503	0.27	-0.19805	0.33131			-0.2492	0.09265			4.97607	0.38326
		9.675	5.47294	2.6981	0.3302	0.27	-0.01819	0.32364			-0.09295	-0.01728			4.20195	-0.12848
		9.7	6.71146	2.84449	0.29767	0.27	-0.1443	0.69402			-0.45755	0.77494			5.555	-0.11263
		9.725	6.17909	2.13466	0.25676	0.27	0.04494	0.48167			-0.39405	0.6771			4.51465	0.31282
		9.75	4.9666	2.33723	0.32	0.27	-0.11477	-0.14174			-0.28066	-0.05348			3.4512	-0.10219
		9.775	5.42657	2.21106	0.2895	0.27	-0.07987	0.39102			-0.62459	0.13554			4.29081	0.20018
		9.8	5.40543	2.23916	0.29291	0.27	-0.05954	0.35102			-0.03742	0.18592			5.51431	0.2434
		9.825	5.54414	2.65187	0.32356	0.27	-0.07072	0.34556			-0.64849	0.44776			5.94609	0.03059
		9.85	7.19406	2.60599	0.26592	0.27	0.13161	0.65287			-0.12743	0.4548			5.57723	-0.1508
		9.875	6.16514	2.54986	0.29258	0.27	0.004	0.51071			-0.35108	0.36973			5.21218	0.33813
		9.9	5.8337	2.00864	0.25613	0.27	0.42582	0.93198			-0.27046	0.12732			5.48706	0.07857
		9.925	5.48979	1.74502	0.2412	0.27	-0.08594	0.91616			-0.4231	0.2956			4.29541	-0.000522
		9.95	5.77062	2.27178	0.28248	0.27	0.12782	0.5129			-0.60721	0.08906			5.14696	0.22576
		9.975	5.00365	2.17837	0.30331	0.27	0.22454	0.41401			-0.24215	0.45913			4.49975	0.42817
		10	5.85084	2.07145	0.26147	0.27	-0.03469	0.48352			-0.009	0.25763			4.78574	0.09032
		10.025	5.3477	2.22272	0.29361	0.27	-0.18919	0.36034			-0.56179	0.44966			3.8098	0.23079
		10.05	4.28882	1.91357	0.30852	0.27	-0.29261	0.75035			-0.5582	0.36201			4.8658	0.41717
		10.075	6.08701	0.67979			0.17847	0.77606			-0.18933	0.44158			4.62422	0.31784
		10.1	7.92855	0.19091			0.09517	0.4258			-0.6114	0.13736			5.25451	0.48733
		10.125	8.38492	-0.04411			-0.17646	0.30115			-0.30038	0.43673			4.63781	-0.16286
		10.15	8.48616	0.43865			0.27975	0.76058			0.00695	0.37471			4.58053	0.54412
		10.175	8.99644	0.53342			-0.09003	0.45048			-0.0933	0.47875			4.68554	-0.52129
		10.2	8.14509	0.79363			-0.13499	0.31003			-0.17892	-0.04231			4.5297	-0.08395
		10.225	7.18508	0.34462			0.01294	0.1157			-0.20723	0.18962			5.37146	0.25024
		10.25	5.95716	0.11799			-0.24386	0.83188			-0.51145	-0.01559			4.44753	-0.33222
		10.275	5.86122	0.12491			0.16102	0.35864			-0.38655	-0.03977			4.02988	0.50152
		10.3	6.93444	0.57908			-0.13731	0.92878			-0.47636	0.62847			3.37224	-0.15459
		10.325	7.02235	1.00428			-0.179	0.67588			-0.41914	0.35984			4.10742	-0.3912
		10.35	7.46683	0.24071			0.18183	-0.1446			-0.38675	0.38718			4.32954	0.22778
		10.375	6.74623	0.06592			-0.06522	0.64492			-0.21294	0.15072			3.52946	0.54527
		10.4	8.13347	0.70515			0.05125	0.46729			-0.42507	0.24873			4.33529	0.53238
		10.425	5.43733	0.54197			0.22919	0.39382			-0.11887	0.1811			4.16289	0.0773
		10.45	7.36302	0.47342			-0.29279	0.3596			-0.22749	-0.16437			4.42822	0.30814
		10.475	7.91874	0.18131			-0.33573	0.07122			-0.03534	0.08295			4.15429	-0.24675
		10.5	7.19923	0.34086			-0.06891	0.72584			-0.42203	0.16313			4.03187	0.07481
		10.525	8.08401	0.19518			0.13954	0.79561			-0.24759	0.28556			3.65717	0.46011
		10.55	6.776	0.75633			0.24388	0.47367			-0.10862	0.21457			3.82739	-0.231
		10.575	7.7528	0.41134			0.25604	0.3939			-0.14916	0.32273			4.96066	0.31972
		10.6	8.25831	0.53791			0.203	-0.1299			0.12381	0.39222			3.81569	0.02123
		10.625	7.69222	0.4558			-0.25927	0.58441			0.10742	0.26358			3.89594	-0.23566
		10.65	7.28664	0.58883			0.02407	0.09351			-0.17606	0.17503			3.96213	-0.31989
		10.675	8.10544	0.53713			-0.19208	0.34454			-0.23932	0.09355			2.89024	0.16228
		10.7	6.79111	0.21058			-0.07472	0.43522			-0.3603	-0.12498			3.83719	0.49038
		10.725	8.18312	0.16764			-0.38363	0.42468			-0.21591	0.07599			4.46114	-0.19181
		10.75	7.59316	0.52962			-0.28126	0.29957			-0.47193	0.49774			4.10426	0.59896
		10.775	8.83905	0.65786			-0.0618	0.31008			-0.55916	0.25835			3.97973	0.34283
		10.8	7.49576	0.35423			0.11375	0.33097			-0.20444	0.1589			4.27995	0.26191
		10.825	9.03645	0.62298			-0.02748	1.17412			-0.11556	0.24367			3.70616	0.21064
		10.85	6.99808	0.19544			0.25454	0.27754			-0.29896	0.19782			3.97391	0.0483
		10.875	7.57261	0.75922			-0.11435	0.837			-0.37991	0.3084			4.50991	-0.06484
		10.9	8.61389	0.51053			-0.12897	0.00626			-0.00774	0.63255			4.03557	0.05139
		10.925	7.60083	0.32797			-0.30279	0.64716			-0.16325	0.78471			4.47645	0.42943
		10.95	7.54925	0.27722			-0.29051	0.47317			-0.08787	0.57614			4.18665	0.3278
		10.975	7.77707	1.0243			0.07227	0.498			-0.54114	0.42948			4.12019	0.36515
		11	8.33952	0.46614			0.26651	0.84906			-0.02313	0.28756			3.69664	-0.11984
		11.025	7.59954	0.83547			-0.29291	0.04248			-0.26439	0.29624			3.93246	0.14337
		11.05	7.75054	0.71774			0.19892	0.63846			-0.21447	0.18904			4.69803	-0.22836
		11.075	7.86351	0.21844			-0.07307	0.53226			-0.0255	-0.39399			4.33054	0.14192
		11.1	8.10934	0.72809			0.1341	0.18869			-0.22482	0.30215			4.60818	-0.09578
		11.125	5.72322	0.34913			-0.20042	0.52419			-0.19945	0.36836			4.13257	0.20476
		11.15	8.11033	0.43235			-0.12237	0.47206			0.07262	0.1595			3.81923	0.18663
		11.175	7.77053	0.18649			-0.13049	0.37641			0.08087	0.1235			3.5517	0.61971
		11.2	8.95153	0.06884			0.21268	0.1139			-0.37783	-0.08684			4.0774	0.40906
		11.225	7.96165	0.35277			-0.0505	0.50165			-0.21126	0.51478			3.95869	0.08575
		11.25	8.21958	0.32185			-0.07332	0.65907			-0.28286	0.57135			3.72215	-0.13096
		11.275	8.91393	0.68719			0.1142	0.64148			-0.13821	0.35377			3.79308	-0.0974
		11.3	8.17683	0.20084			0.15561	0.53739			-0.18029	0.67692			4.05096	-0.19757
		11.325	7.78094	0.21655			0.34951	0.32266			-0.18565	-0.2193			2.87151	0.45653
		11.35	7.05841	0.34421			0.12857	0.37196			-0.2196	0.55997			4.02468	0.24621
		11.375	7.84235	0.60852			-0.19034	0.36061			-0.13909	0.16574			4.44256	0.72009
		11.4	7.63015	0.71224			-0.24348	0.20924			-0.40903	0.30944			3.87692	0.09709
		11.425	8.25605	0.42841			0.04527	0.98595			0.11011	0.34655			4.12757	0.68484
		11.45	7.71571	0.93385			-0.11677	0.55124			0.08854	0.10223			4.77206	0.10238
		11.475	8.03784	0.41045			0.00761	0.14491			-0.08791	0.32914			3.75141	0.32763
		11.5	7.03012	-0.25989			0.21543	0.76639			-0.02082	0.21608			4.35985	-0.00745
		11.525	7.68226	0.58704			0.12353	0.22174			-0.15972	0.16719			3.15779	-0.08482
		11.55	6.60361	0.06455			0.34149	0.50527			-0.27964	0.18954			4.13892	-0.18618
		11.575	5.69067	0.2655			-0.07118	0.35556			-0.23374	0.21523			3.24758	0.14643
		11.6	7.11955	0.24814			-0.00326	0.12623			-0.34989	0.40816			3.7661	0.3634
		11.625	7.06361	0.40628			-0.13395	0.53652			-0.36971	0.55534			3.87976	0.43165
		11.65	5.48502	0.0871			-0.07792	0.5446			-0.19599	0.32262			4.17399	0.32629
		11.675	5.49238	0.52713			-0.0999	0.38922			-0.2873	-0.03889			3.74001	0.67164
		11.7	7.7371	0.37795			0.03726	1.01037			-0.28245	0.38098			3.51905	0.05392
		11.725	5.78804	-0.22381			-0.30205	0.50222			-0.18332	0.66919			4.23874	0.39874
		11.75	6.51874	0.53991			-0.24357	0.69068			-0.06654	0.34478			3.97846	-0.09445
		11.775	6.79933	0.29908			-0.06876	1.15377			-0.57193	0.48152			4.80873	0.16387
		11.8	6.99682	0.42367			-0.04213	0.83531			-0.1271	0.78761			3.85839	0.27514
		11.825	7.79381	0.46372			-0.13284	0.35679			-0.3406	0.49416			2.43058	0.69149
		11.85	6.61339	0.09679			0.06656	0.28777			-0.24532	0.2714			3.97748	0.63743
		11.875	7.39344	-0.0289			0.27846	0.24635			-0.17768	0.14366			5.0831	-0.15479
		11.9	6.28381	0.46277			-0.12403	0.73879			-0.3626	0.13756			4.54249	0.24972
		11.925	7.12147	0.41969			-0.10867	0.57396			-0.34751	0.15347			4.68309	0.07097
		11.95	8.24196	0.57186			-0.04349	0.52038			-0.43761	0.59559			3.18746	-0.08553
		11.975	7.15443	0.31281			-0.14935	0.73155			-0.33586	0.37172			4.5186	0.87706
		12	7.72823	-0.11924			-0.10613	0.69492			-0.49489	0.35755			4.31724	0.23651
		12.025	6.96924	0.33653			-0.11631	0.84119			-0.46973	0.32687			3.99287	-0.1814
		12.05	7.7392	0.56119			0.1776	0.19082			-0.08146	0.3615			4.09738	-0.18006
		12.075	7.58988	-0.02554			0.08718	0.04143			-0.04557	0.17657			3.92627	0.80809
		12.1	7.97302	0.31709			0.10935	0.09875			-0.12288	0.36017			3.78017	-0.01257
		12.125	7.32386	0.33222			-0.06185	0.46656			-0.03489	0.38594			3.27611	0.55433
		12.15	7.27932	0.24659			0.09049	0.50598			-0.10581	-0.03954			3.25821	-0.02862
		12.175	7.37651	0.58517			-0.02705	0.45984			-0.14581	0.03419			3.95769	0.32149
		12.2	6.44004	0.22104			0.19025	0.18577			-0.30352	-0.24346			3.39235	-0.18925
		12.225	4.93416	0.52622			0.23439	0.3527			-0.54908	0.14197			4.00008	0.55241
		12.25	7.15821	-0.06274			-0.28971	1.02219			-0.08317	0.60255			3.91497	0.168
		12.275	7.95052	0.35197			-0.0422	0.17866			-0.24234	0.07053			4.38586	0.23223
		12.3	5.38461	0.53186			0.06844	0.58676			-0.38423	-0.00904			4.33262	0.12993
		12.325	6.92555	0.18191			-0.34288	0.21732			-0.34518	0.25449			3.06205	0.03453
		12.35	6.43966	0.43319			0.22414	0.80008			-0.18308	0.05836			4.4469	-0.2149
		12.375	6.35673	0.44185			0.03128	0.82365			-0.19172	0.57107			3.84124	0.52248
		12.4	9.2162	0.60175			-0.06255	0.23519			-0.22587	0.05192			4.74142	0.10392
		12.425	7.43812	0.01761			-0.33053	0.38847			-0.34819	0.35346			3.15901	0.28645
		12.45	7.66057	0.38514			0.00551	0.58706			-0.13611	0.16714			4.68066	0.2512
		12.475	6.78316	0.63328			-0.16216	0.72206			-0.3155	0.04742			4.16913	-0.18537
		12.5	7.4493	0.28865			-0.05422	0.59467			-0.45292	0.04379			3.65768	0.32684
		12.525	5.84697	0.86972			0.04228	-0.03531			-0.17195	0.08448			3.58604	0.2018
		12.55	7.21449	0.86914			0.16062	0.39239			-0.15218	0.25343			4.58598	0.37617
		12.575	6.64911	0.27186			0.10673	0.46202			-0.38032	0.22271			4.29544	0.5068
		12.6	7.23544	0.70554			-0.18341	0.51035			-0.00558	0.47118			3.92098	0.37458
		12.625	7.7028	0.37177			-0.48915	0.21212			-0.33978	0.19306			4.24907	0.16173
		12.65	7.19116	0.95423			-0.22035	0.59763			-0.38259	0.25851			3.775	0.01957
		12.675	7.77774	0.2398			0.11218	0.75897			-0.02994	0.73255			3.7742	0.12945
		12.7	6.7578	0.61906			0.20087	0.05766			-0.10637	0.28561			3.87711	0.3155
		12.725	6.42615	0.18151			0.07795	0.07614			-0.4687	0.54223			3.76838	-0.00545
		12.75	8.21156	0.12544			-0.22368	0.69176			-0.22379	0.04646			3.06633	-0.04416
		12.775	7.38571	0.69701			-0.40673	0.81018			-0.33873	0.44054			4.77254	0.251
		12.8	8.2811	0.45446			0.00256	0.29844			-0.18159	0.23317			3.92606	0.31733
		12.825	7.89085	0.14529			0.00561	0.37291			-0.33183	0.18204			3.70217	0.46699
		12.85	8.18632	0.21136			-0.36677	0.04557			-0.23781	0.42688			3.29839	0.17792
		12.875	9.12207	0.51303			0.24916	0.24213			-0.21887	0.52796			4.13404	0.05831
		12.9	9.08667	0.46684			-0.00105	0.03383			-0.13531	0.33156			3.80625	0.21369
		12.925	7.36166	0.2556			0.10807	0.58205			-0.37489	0.32413			3.7932	0.00211
		12.95	7.61358	0.76057			0.12572	0.13034			-0.19569	0.38864			3.8316	0.29105
		12.975	8.39491	0.56758			-0.05774	0.05982			-0.18441	0.29493			4.19554	-0.40877
		13	11.9842	0.53464			-0.13352	-0.4335			-0.18104	0.38034			3.47175	0.16825
		13.025	8.80393	0.30833			0.09242	0.40305			-0.37187	0.33472			4.11601	-0.06082
		13.05	8.68626	0.07086			-0.02214	0.62741			-0.24784	0.42107			3.54115	0.51298
		13.075	10.4618	0.89771			0.12275	0.33319			-0.00155	-0.07589			4.03076	0.27649
		13.1	10.1417	0.69873			0.28858	0.56805			-0.11531	0.61917			4.67326	0.43072
		13.125	9.00666	0.39399			0.02245	0.62005			-0.14739	0.19496			3.75612	0.38242
		13.15	10.3982	0.21449			0.33601	0.14328			-0.08968	0.48386			3.74747	-0.1499
		13.175	9.2345	0.42542			0.00309	0.78156			-0.42632	0.78081			3.43884	-0.01498
		13.2	9.29171	0.56296			-0.00243	0.6831			-0.26873	0.9106			3.78384	0.76081
		13.225	8.27728	0.22242			0.26464	-0.13215			-0.03529	0.46197			3.3512	0.05242
		13.25	6.77886	0.36677			0.09686	0.2419			-0.19351	0.86502			4.13578	0.3911
		13.275	9.22534	0.34493			-0.17308	0.13614			-0.19154	0.38219			3.6474	0.41735
		13.3	9.62888	0.35656			-0.24287	0.61559			-0.11723	0.54566			3.80826	0.21143
		13.325	8.75653	0.6299			0.24166	0.47812			-0.06869	0.44349			3.56899	0.12493
		13.35	9.66025	0.18055			0.13973	0.63431			-0.18572	0.06359			3.4983	-0.47345
		13.375	7.19939	0.43153			-0.19262	0.60702			-0.1278	0.47641			4.22213	0.19628
		13.4	8.15619	0.90183			-0.0818	0.31642			-0.33753	0.28608			4.2763	0.14278
		13.425	8.23914	0.74076			0.0338	0.58786			-0.21592	0.52718			4.37321	0.03589
		13.45	9.08189	0.24524			-0.09595	0.57357			-0.09599	0.5593			3.97107	0.29019
		13.475	8.04016	0.4326			-0.04521	0.10845			-0.12232	0.07735			3.41672	0.34331
		13.5	8.12279	0.19935			-0.04157	0.19205			-0.30612	0.12832			3.95253	0.52036
		13.525	8.08971	0.21947			-0.06066	0.17565			-0.50987	0.62697			3.25557	0.70794
		13.55	10.4334	0.87635			0.01774	0.12634			-0.11866	0.34791			2.78937	0.44479
		13.575	10.3553	0.09897			0.35908	-0.12904			-0.485	0.27896			2.62496	0.22715
		13.6	7.85058	-0.04042			0.0882	-0.1397			-0.32127	0.49463			4.55091	0.14588
		13.625	8.10533	0.38187			0.28609	0.50335			-0.34585	0.68193			4.19819	0.23775
		13.65	8.20546	0.41068			-0.0583	0.84796			-0.08524	0.59691			3.78509	0.43365
		13.675	6.75242	0.51561			-0.07481	0.71089			-0.25142	0.37956			4.13405	0.28038
		13.7	7.88516	0.28288			-0.1515	0.59376			-0.29553	0.03699			3.50924	0.07072
		13.725	8.11348	0.55023			-0.23406	0.15332			-0.14229	0.20476			3.47138	-0.38021
		13.75	7.90737	0.25259			-0.08974	0.82722			-0.42747	0.31918			3.60491	0.39583
		13.775	8.13782	0.7708			0.39607	0.39778			-0.33332	0.81742			4.38575	0.44479
		13.8	8.3133	0.50251			-0.24387	0.33981			-0.17572	0.28205			3.30605	0.55723
		13.825	8.87825	0.47854			-0.09719	0.52695			-0.07688	0.44365			4.06813	0.32751
		13.85	8.95061	0.23474			-0.18194	0.64134			-0.38991	0.56424			3.98653	-0.08036
		13.875	8.50899	0.88361			-0.14354	0.64781			-0.29724	0.48297			4.41435	-0.01345
		13.9	6.08071	0.45797			-0.17374	0.54002			-0.06028	0.29234			3.14987	0.45724
		13.925	7.51892	0.63153			-0.21518	0.50732			-0.31108	0.37667			3.94936	0.39279
		13.95	9.2529	0.17163			-0.03419	0.3504			-0.24112	0.33321			3.74656	-0.1546
		13.975	8.70972	0.27387			0.04421	0.16448			-0.02761	1.22843			3.88345	-0.09452
		14	7.65591	0.1439			-0.191	0.58765			-0.11612	0.69343			4.3127	0.15522
		14.025	7.13587	0.19001			0.23063	0.62636			-0.48287	0.6675			4.08988	0.00516
		14.05	6.07874	-0.02955			0.07524	0.58736			-0.04432	0.33837			3.81313	0.05501
		14.075	7.95063	0.55034			0.07616	0.12818			-0.02785	0.71733			3.68886	-0.372
		14.1	7.527	0.51202			-0.10892	0.45505			-0.28032	0.48731			3.7523	0.92501
		14.125	7.69785	0.12696			-0.0782	0.80929			-0.15074	0.14733			3.59149	0.95663
		14.15	8.20882	0.6129			-0.17523	0.72981			-0.12666	-0.13299			3.77426	0.02987
		14.175	8.79707	0.3574			0.09284	0.41081			0.22026	-0.04019			3.18365	-0.08059
		14.2	7.07474	0.36796			-0.04896	0.37258			-0.10739	0.06639			4.45256	0.19705
		14.225	8.06691	0.29396			-0.07165	0.26899			-0.29251	0.19141			3.22337	-0.19611
		14.25	7.1858	0.12095			0.21036	0.40866			-0.09932	-0.27651			3.25108	0.3983
		14.275	8.43971	0.68297			-0.33159	0.51904			-0.19889	0.04562			3.24098	0.50602
		14.3	5.30127	-0.31407			-0.20543	0.52679			-0.45701	0.05736			3.696	0.54265
		14.325	7.81797	0.62022			0.11898	0.19513			-0.32653	0.03942			2.8257	-0.41862
		14.35	5.93799	0.28541			-0.09697	0.27744			-0.17871	-0.06074			3.15997	0.04863
		14.375	6.81676	0.61072			-0.13721	0.59243			-0.2502	-0.10749			4.01126	-0.36507
		14.4	8.0717	-0.00699			0.07564	0.39073			-0.18161	-0.2518			2.56405	0.53041
		14.425	7.79728	-0.1913			-0.10929	0.32976			-0.34687	0.05532			3.3408	0.40521
		14.45	7.21453	-0.2106			0.12194	0.30129			0.11245	0.3159			3.42695	-0.06091
		14.475	8.05411	0.21234			-0.0329	0.92697			-0.23912	-0.21976			3.43978	0.23647
		14.5	7.42284	0.36945			-0.08532	0.09685			-0.19127	-0.08464			2.57647	0.18132
		14.525	6.90611	0.72625			0.18572	0.37895			-0.15522	0.18006			4.14123	-0.08159
		14.55	7.16125	0.09981			-0.34651	0.34851			-0.2113	0.01551			3.56908	-0.02175
		14.575	7.12264	0.5544			-0.17077	0.69579			-0.25246	0.36608			3.52942	0.39024
		14.6	6.57881	0.04453			0.22581	0.42254			-0.09025	-0.17686			3.31137	0.20085
		14.625	7.56781	0.54749			-0.05151	0.604			-0.38744	-0.04413			3.36164	0.86147
		14.65	7.09672	0.1806			-0.05123	1.02878			-0.01295	0.17471			2.4097	0.27528
		14.675	8.08675	0.24314			-0.16369	0.60945			-0.13436	-0.09933			3.05203	0.46454
		14.7	6.66502	0.16798			0.13954	0.41133			-0.04954	0.02452			3.66977	0.60956
		14.725	7.74813	0.94028			0.24188	0.66019			-0.00875	-0.06516			3.79738	0.08953
		14.75	7.82422	0.90837			0.117	0.39428			-0.28602	-0.12212			4.0512	0.45853
		14.775	8.25338	0.09393			-0.11094	0.62325			-0.01016	-0.11157			2.94941	0.04028
		14.8	7.80174	0.8226			0.11459	0.52801			-0.31625	0.01505			3.37432	0.32768
		14.825	8.14245	0.66365			-0.04187	0.12638			0.03244	0.05996			3.39211	0.09431
		14.85	7.73139	0.4664			-0.17129	0.56252			-0.45123	-0.12223			3.23003	0.29159
		14.875	8.01269	0.09773			0.10219	0.08056			-0.30238	-0.02112			3.8829	-0.17614
		14.9	6.8596	0.28271			0.11639	0.16185			-0.31058	-0.06551			3.47699	-0.31317
		14.925	7.3539	-0.1029			0.03808	0.25311			-0.30949	0.19239			3.86011	0.6253
		14.95	7.47047	0.44071			-0.14039	1.22065			-0.26946	-0.38234			4.88111	-0.00379
		14.975	7.25201	0.20139			0.03696	0.065			-0.22208	-0.09489			4.82941	0.22064
		15	7.70082	0.47879			0.03832	0.77683			-0.2862	-0.09551			4.38177	0.08593
		15.025	6.97496	0.14304			0.27628	0.09704			0.05939	-0.05107			4.32496	0.31692
		15.05	6.64164	-0.23426			-0.13097	0.15391			-0.15345	0.16909			4.86868	-0.22075
		15.075	5.91809	0.07561			0.12515	0.1695			0.04812	-0.13537			4.13096	0.38155
		15.1	7.15228	0.56622			-0.09309	-0.16387			0.06323	-0.17264			3.96359	0.46167
		15.125	8.31074	0.21185			0.00661	0.42471			-0.47865	0.24534			3.86287	-0.03483
		15.15	8.04007	0.73272			-0.28175	0.19132			-0.14064	0.16718			4.13472	0.55529
		15.175	7.25311	0.44644			-0.43597	0.22868			-0.27865	0.38734			3.32227	0.73218
		15.2	8.34648	0.33185			0.08177	0.16338			-0.28445	0.65108			3.50293	0.45422
		15.225	8.96932	0.13375			0.11318	0.57831			0.03194	0.76422			4.93617	-0.3337
		15.25	9.17883	0.72622			-0.11952	0.64037			-0.23381	0.75893			4.10697	0.45721
		15.275	7.12567	0.44962			-0.05703	0.16884			0.13716	0.62893			3.45854	0.56565
		15.3	8.07333	0.45549			-0.01764	-0.00384			-0.08521	0.58658			4.71694	0.09049
		15.325	7.40322	0.10899			-0.15959	0.60832			0.12958	0.0502			4.38002	0.12602
		15.35	8.28298	0.64499			0.01663	0.3048			-0.23702	0.49665			4.06769	0.01933
		15.375	7.53553	0.12748			0.07911	0.25947			-0.19321	1.07634			3.54113	0.19086
		15.4	7.93661	0.58538			-0.12092	0.04837			-0.20601	0.46942			4.24875	-0.06104
		15.425	7.31852	-0.04989			0.111	0.70748			-0.23217	0.76213			3.60425	0.1386
		15.45	7.46628	0.3615			-0.0497	0.18635			-0.13666	0.30164			4.16121	0.36486
		15.475	7.4252	0.03403			0.00707	0.47832			0.00926	0.74703			4.42769	-0.10779
		15.5	7.09684	0.20318			0.31162	0.32176			-0.29093	0.02578			4.2667	0.20139
		15.525	8.15653	0.55478			-0.0727	0.11833			-0.05972	0.47347			4.15505	-0.39912
		15.55	7.93764	0.74906			-0.03186	-0.12145			-0.26098	0.80098			4.29091	0.28829
		15.575	7.46094	0.48998			0.16078	0.11225			-0.25764	0.74626			4.54172	0.25104
		15.6	8.11564	0.74442			-0.22722	0.6605			-0.25612	0.56368			4.19363	-0.19596
		15.625	7.67168	0.5998			-0.03177	0.54077			-0.08144	0.34433			3.63971	-0.01294
		15.65	7.32589	0.41697			-0.17202	0.34061			-0.10358	0.43445			3.86456	0.43255
		15.675	8.53735	0.64942			-0.07631	0.44425			-0.18626	0.33789			4.22756	0.23599
		15.7	8.70181	0.54124			0.10403	-0.00239			-0.13534	0.56124			4.08336	-0.00145
		15.725	6.95367	-0.10191			-0.13669	-0.18			0.0028	0.16001			4.33047	0.13121
		15.75	7.77186	0.27575			-0.11841	1.05651			0.09018	0.62802			4.41427	0.14739
		15.775	6.55014	0.46342			-0.2073	0.34767			-0.22832	0.31239			3.68251	0.19093
		15.8	7.36974	0.27655			0.12711	0.36056			-0.1971	0.37116			3.85485	0.04325
		15.825	7.29282	0.90614			0.04972	0.43898			-0.02658	0.21748			4.04583	-0.39497
		15.85	7.31335	0.3943			-0.04226	0.54005			-0.29897	0.25402			3.53167	0.39757
		15.875	8.0906	0.38441			-0.35299	0.45579			-0.41648	0.10596			3.52272	0.31425
		15.9	8.36948	0.3114			-0.20299	0.3155			-0.18502	0.52892			3.86822	0.23914
		15.925	7.10105	0.05367			-0.19888	0.38114			-0.03295	0.60286			3.89412	0.09514
		15.95	7.74154	0.41691			-0.12822	0.38825			-0.0135	0.59881			3.96014	0.09713
		15.975	7.66203	0.50827			0.04178	0.13045			-0.12576	0.44339			4.15945	-0.14593
		16	7.00657	0.02188			-0.30892	0.13788			-0.11703	0.56773			3.39345	0.1248
		16.025	7.33313	0.38569			-0.05513	-0.08313			-0.35658	-0.03832			3.97791	0.10677
		16.05	6.16226	0.24891			-0.11245	0.55445			-0.17805	0.35535			4.18393	0.35293
		16.075	6.34044	0.33758			0.04716	0.4964			-0.45477	0.6836			3.94069	-0.01518
		16.1	5.35791	0.28236			-0.08489	0.67283			-0.201	0.52226			4.8805	0.42662
		16.125	5.53165	0.16473			-0.18431	0.41954			-0.36177	0.75322			4.54934	-0.0203
		16.15	5.77126	0.30847			0.28332	0.29184			-0.26004	0.6997			4.18499	-0.04058
		16.175	6.66947	0.43696			0.01143	0.28285			-0.31148	0.52269			3.97486	0.33379
		16.2	6.41986	0.1895			0.04632	0.18137			-0.34105	0.46623			4.2439	-0.06981
		16.225	5.95667	0.31843			0.02518	0.28311			-0.25752	-0.03393			4.07833	-0.12134
		16.25	6.78901	0.83145			-0.07619	0.04838			-0.2299	0.13115			3.87173	0.10312
		16.275	7.11522	0.45254			0.21259	0.25025			0.09552	0.65855			3.27089	-0.027
		16.3	6.4558	0.5015			-0.45855	-0.13469			-0.00732	0.18557			4.31584	-0.19597
		16.325	7.9813	0.21278			0.06774	0.42855			-0.01004	0.62289			3.74365	0.13646
		16.35	7.3948	-0.05647			0.23667	0.11194			-0.42637	0.44784			3.96372	0.32698
		16.375	7.22869	0.26176			-0.05118	-0.19739			-0.09667	0.34603			3.91181	0.55045
		16.4	6.59991	0.47814			-0.1629	0.27119			-0.09926	0.46521			3.67223	0.84633
		16.425	7.17792	-0.04356			0.30619	0.30441			-0.18865	0.56465			3.61637	0.13212
		16.45	7.59411	0.5042			0.35379	0.32118			-0.20801	0.26898			3.07498	0.27219
		16.475	7.08166	0.8708			0.33082	0.40318			-0.27819	0.79179			3.28143	0.17204
		16.5	6.29303	0.59006			0.60767	-0.05722			-0.15856	0.94151			3.08504	0.23443
		16.525	7.81982	0.18231			0.67604	0.93029			-0.11525	0.66339			3.44905	0.61572
		16.55	7.30866	0.17094			0.44137	0.53743			-0.35751	0.14376			3.19586	0.33913
		16.575	6.77101	0.41474			0.12064	-0.01009			-0.22059	0.16223			3.22985	0.42605
		16.6	8.4417	0.16223			0.03398	0.3089			-0.16727	0.2567			4.17451	-0.07171
		16.625	8.2104	0.24559			0.20848	0.81567			-0.09528	0.33009			3.59566	0.28852
		16.65	8.62418	0.48915			-0.18652	0.17151			-0.03754	0.37929			3.70658	-0.27905
		16.675	7.85631	0.23647			0.45507	0.20341			-0.26903	0.69132			3.6376	-0.02705
		16.7	6.15685	0.7355			0.23068	0.56603			-0.21699	0.47447			3.90543	0.44918
		16.725	7.98732	0.48574			0.14354	0.31341			-0.28185	0.72693			4.32276	0.4743
		16.75	8.22628	0.21019			0.28063	0.42454			0.12564	0.76397			3.28543	0.07873
		16.775	7.80761	0.23457			0.27118	0.39846			-0.11413	0.50023			3.41699	-0.06207
		16.8	6.48489	0.5338			0.35633	0.92765			-0.35917	0.5962			3.61747	-0.15002
		16.825	7.18249	0.66957			0.52907	0.7032			-0.36711	0.38388			3.56551	-0.08263
		16.85	6.63497	0.53852			0.24864	0.42961			-0.23944	0.44306			3.86433	0.46418
		16.875	6.63198	0.67597			-0.04266	0.28458			-0.19349	-0.21494			2.5627	-0.07581
		16.9	7.8096	0.40376			-0.16854	0.40366			-0.09912	0.20278			1.98941	0.58709
		16.925	7.837	0.32659			0.06536	0.35723			-0.19353	0.17585			3.2787	0.37863
		16.95	6.80429	0.000317731			0.08769	0.22792			-0.36188	0.6104			3.93781	0.24874
		16.975	6.99417	0.31278			-0.04042	0.31443			-0.1929	0.20065			3.5802	0.38689
		17	7.66288	0.28681			-0.02899	0.46746			-0.55818	0.57887			3.63621	0.08794
		17.025	6.67509	0.33965			-0.04938	0.29961			-0.0529	0.01196			4.05802	0.20672
		17.05	6.45553	0.80916			-0.06004	0.75713			-0.16665	0.37159			3.42188	-0.05851
		17.075	6.77725	0.13138			-0.03664	0.85495			-0.24415	0.13739			3.5153	-0.01454
		17.1	7.54555	0.22372			0.07204	0.12707			-0.213	0.64633			4.16216	-0.04818
		17.125	6.11863	0.19274			0.06404	0.80009			-0.31902	1.00093			4.18906	0.0901
		17.15	7.38843	0.16561			0.06679	0.55048			-0.27601	0.33126			4.12289	0.74152
		17.175	8.08832	0.32848			0.00063	0.18232			-0.23586	0.57015			3.18984	0.1373
		17.2	7.65587	0.54686			0.00515	0.12986			-0.25762	0.37621			4.10466	0.63391
		17.225	7.4804	0.39449			0.17324	0.16438			-0.14759	0.46157			2.47585	0.36351
		17.25	7.5588	0.14433			0.0504	0.38995			-0.37418	0.5058			3.01819	0.12187
		17.275	7.1354	0.53094			0.30252	0.50572			-0.01483	0.06246			3.2269	-0.02635
		17.3	8.1458	-0.01199			0.01685	0.25918			-0.5357	0.74257			3.55306	-0.2386
		17.325	6.95548	0.25419			0.01629	0.72671			-0.06265	0.392			3.22622	-0.1919
		17.35	7.95969	0.33699			0.20251	0.59057			-0.10268	0.64689			3.16075	0.72939
		17.375	5.23083	0.30199			-0.08624	0.23556			-0.30243	0.55553			4.16242	0.0897
		17.4	7.62349	-0.02642			-0.11446	0.36715			-0.16373	0.62827			3.94786	0.48171
		17.425	7.06766	0.77225			-0.32272	0.40579			0.31861	0.56883			3.93515	0.28882
		17.45	6.83474	-0.04475			0.17609	0.58174			-0.21827	0.53937			4.18767	0.27219
		17.475	7.11403	0.46014			0.01055	0.55483			-0.28907	0.46667			4.38635	-0.13134
		17.5	7.10614	-0.21088			0.16198	0.89572			-0.09456	0.63452			4.55916	0.12195
		17.525	6.63985	0.43083			0.07556	0.61638			-0.19469	0.30165			4.68697	0.36295
		17.55	7.8815	0.23021			0.22827	0.61305			-0.2632	0.23028			4.04671	0.20834
		17.575	5.09372	0.551			-0.25387	0.47299			0.00347	0.7311			4.39613	0.11324
		17.6	7.17206	0.63628			0.01053	0.75827			-0.15373	0.36083			4.34792	0.35176
		17.625	7.02454	0.25286			-0.01283	0.13782			-0.3476	0.1889			3.82949	0.55245
		17.65	8.16957	0.16646			0.12738	0.10988			-0.01545	0.40998			3.68116	0.3876
		17.675	5.31181	0.04161			0.08927	0.19135			-0.22522	0.71451			4.20787	-0.15049
		17.7	6.81505	0.7665			-0.07657	0.75691			-0.05978	0.46312			4.15443	0.72893
		17.725	6.58066	0.64102			0.1405	0.06918			-0.37872	0.65053			3.85566	-0.46408
		17.75	6.54588	0.37927			-0.00908	0.57818			-0.44114	0.67193			3.05961	0.02328
		17.775	6.9019	0.42473			0.09209	0.47057			-0.26299	0.6685			3.54459	0.19084
		17.8	7.52784	1.15524			0.06739	-0.06703			-0.26288	0.58916			2.86874	-0.46283
		17.825	6.50933	0.02179			0.01741	0.35615			-0.16115	0.46863			3.6432	0.55871
		17.85	6.69901	0.70396			0.02672	0.14282			-0.33775	0.26308			4.22334	0.02111
		17.875	6.7112	0.11182			-5.33333e-05	0.13478			-0.14186	0.5828			4.40025	0.13786
		17.9	7.13758	0.78007			-0.22039	0.26813			-0.0881	0.92404			2.7841	-0.12994
		17.925	7.12751	0.48548			-0.017	0.84107			-0.17018	0.30488			3.61219	0.29765
		17.95	7.01007	0.40342			-0.07207	0.13481			-0.36805	0.24739			3.57058	0.09763
		17.975	6.24856	-0.03546			-0.10464	0.13468			-0.21274	0.69811			3.16622	-0.18752
		18	6.93623	0.01433			0.04851	0.31129			-0.0944	0.67936			3.02356	-0.64818
		18.025	6.03908	0.04969			-0.11225	0.17099			-0.30771	0.53613			3.87534	-0.25429
		18.05	6.90464	0.51073			-0.1355	0.29432			-0.12777	0.38334			3.13351	-0.05889
		18.075	7.05922	0.41207			0.09662	0.37634			-0.31271	0.94839			3.43006	0.37926
		18.1	6.93179	0.4625			-0.00236	0.34624			-0.10129	0.30103			6.0875	0.4825
		18.125	6.65255	0.46964			0.15405	0.12815			-0.07706	0.33253			7.15342	0.58334
		18.15	6.60366	0.14712			0.09461	0.1406			-0.21991	0.47099			6.64969	0.69943
		18.175	6.93958	0.31744			0.05818	0.48503			-0.15114	0.85659			3.03158	-0.03608
		18.2	7.70644	0.65158			0.09579	0.39729			-0.13362	0.48063			3.77718	-0.1174
		18.225	6.82635	0.51491			0.04944	0.70242			-0.29355	0.82569			3.51652	0.01797
		18.25	6.70846	0.30536			-0.01882	0.3269			-0.32731	0.19703			4.39901	0.11993
		18.275	6.75838	0.6372			-0.08822	0.42049			-0.06996	0.6584			3.67293	0.09094
		18.3	6.98883	0.21243			-0.0782	0.41711			-0.27561	0.32853			3.46826	0.18388
		18.325	7.51224	0.04396			0.27595	0.21144			-0.09556	0.92055			3.44957	0.48237
		18.35	6.84082	0.30868			0.01478	0.36002			-0.19266	0.35458			4.22516	0.12902
		18.375	7.66177	0.445			0.35003	0.5607			-0.22764	0.29509			3.80202	-0.05693
		18.4	8.51992	-0.02611			-0.24128	0.68347			-0.21384	0.56593			3.25942	-0.50838
		18.425	7.68713	0.50577			0.06489	0.46944			-0.56334	0.30303			3.89555	0.01755
		18.45	4.93086	0.21515			0.05625	0.12951			-0.22003	0.89711			3.21783	0.41557
		18.475	7.1279	0.23545			-0.19913	0.33417			-0.03748	0.77174			4.74712	0.33245
		18.5	5.60807	0.83936			-0.06706	0.79745			-0.21456	0.000811429			4.07604	0.36973
		18.525	8.43553	0.29121			0.025	0.94295			-0.07409	0.76613			4.06103	-0.09037
		18.55	7.10616	0.55609			0.15922	0.49644			-0.0973	0.30985			3.07526	0.62589
		18.575	6.75998	1.11291			0.03456	0.09007			-0.25857	0.53264			3.01185	-0.38506
		18.6	7.18686	0.14114			-0.05587	0.3499			-0.17107	0.57375			3.61322	0.67891
		18.625	7.60117	0.28619			0.1887	0.33129			-0.12198	0.13036			3.38569	0.48462
		18.65	7.39399	0.41169			-0.18727	0.27964			-0.26176	0.31505			3.03001	0.42292
		18.675	6.68588	0.4317			0.00688	0.20329			-0.17357	0.4263			3.15889	0.16717
		18.7	7.07089	0.37018			0.13994	0.46399			-0.23113	0.53516			3.93723	-0.28289
		18.725	6.14675	0.316			-0.16401	0.42064			-0.18455	0.06318			4.03263	0.19677
		18.75	6.47279	-0.00981			0.20885	0.86763			-0.03217	0.19589			3.26523	0.51527
		18.775	6.32922	0.68407			0.09202	0.42056			-0.39035	-0.06643			4.06827	0.58957
		18.8	6.33813	0.16394			-0.27463	0.77248			0.00848	0.04484			4.34686	0.18471
		18.825	6.14302	1.04025			0.00338	0.23525			-0.35718	-0.05278			3.68549	-0.05935
		18.85	8.04805	-0.02751			-0.00719	0.26876			-0.04553	-0.00286			3.4043	-0.03235
		18.875	6.13765	0.60718			-0.02995	0.86648			-0.19968	0.22369			4.27439	-0.03647
		18.9	7.4259	0.52224			0.21762	0.49234			-0.50044	0.43264			3.91603	-0.01905
		18.925	6.78982	0.20233			0.01572	0.4056			0.02615	0.38985			3.74404	0.62243
		18.95	6.76531	0.24972			0.0901	0.69491			-0.14187	0.72561			3.85037	-0.14279
		18.975	6.86382	0.37392			-0.15606	0.75943			-0.23356	0.5434			3.90635	0.31079
		19	6.45166	0.30212			0.06757	0.10586			-0.28568	-0.22058			2.61994	0.15417
		19.025	6.7563	0.32044			0.22065	0.36859			-0.24121	0.72234			3.4568	0.47634
		19.05	6.37095	0.41434			0.09131	0.12352			0.20982	0.51216			2.4275	0.12852
		19.075	6.69165	0.51059			-0.08043	0.0757			-0.37446	0.32067			4.14874	0.31956
		19.1	6.81643	0.31244			-0.2806	-0.04952			-0.41351	0.36598			3.75889	0.43939
		19.125	7.50493	0.40526			-0.05392	0.41757			0.16855	0.34972			3.3714	-0.6577
		19.15	6.36053	0.32814			-0.0862	0.49793			-0.31914	0.3445			4.14799	0.37701
		19.175	6.96672	0.41518			0.40648	0.67183			-0.23135	0.33109			3.23796	0.56905
		19.2	6.50442	0.08709			-0.22334	0.65457			-0.04096	0.18078			3.8134	-0.37581
		19.225	7.21314	0.18198			0.0792	0.42437			-0.04087	0.32295			3.40036	0.16174
		19.25	8.00699	0.46928			0.1379	-0.42651			-0.00528	0.13382			3.46367	0.34235
		19.275	8.0789	0.74468			-0.16984	0.03463			-0.48959	0.2999			4.13217	-0.23283
		19.3	5.71543	0.64394			-0.000318333	-0.25451			-0.09355	0.04723			3.34465	0.35431
		19.325	7.6058	0.4855			-0.21401	0.19908			-0.0498	0.02908			3.88834	0.26766
		19.35	7.17287	0.32106			-0.20722	0.2931			-0.29621	-0.0743			3.10897	0.19848
		19.375	7.38245	0.44001			0.13906	0.16291			0.12556	0.6755			3.33708	0.35062
		19.4	6.94073	0.38509			-0.01496	0.13641			-0.13392	0.41901			3.28269	-0.32174
		19.425	7.84526	0.75646			0.12123	0.3103			-0.01147	0.80268			3.33688	0.14872
		19.45	7.13549	0.27265			0.18564	-0.33019			-0.39633	0.61155			3.74367	0.01711
		19.475	6.65451	0.37188			0.01674	0.2406			-0.23827	0.75552			2.98495	-0.08407
		19.5	6.21607	0.51805			-0.08675	0.22131			-0.27361	0.58898			3.5715	0.0309
		19.525	8.06967	0.44654			0.1978	0.12773			-0.01509	0.11509			3.83291	0.2734
		19.55	8.47716	0.67973			0.06444	0.1454			-0.34253	0.57258			3.65011	0.36632
		19.575	7.68987	0.39227			0.01619	-0.32136			-0.02477	0.57221			3.02818	0.37869
		19.6	7.19989	0.1592			-0.00579	0.28707			0.0864	0.49276			3.45893	0.35464
		19.625	7.49091	0.17306			0.00774	0.45217			-0.13192	0.26256			3.23625	-0.05482
		19.65	6.20038	0.7844			-0.05425	0.5441			-0.24027	-0.03794			3.21185	0.49835
		19.675	6.82563	0.28604			-0.07479	0.11252			-0.16719	-0.27762			2.75809	0.3687
		19.7	6.25336	0.44518			0.01778	-0.23053			-0.25387	0.08704			3.68977	0.06993
		19.725	6.6202	0.52757			0.25811	-0.00358			-0.29981	0.33148			3.12355	0.26639
		19.75	6.39301	0.3559			-0.000386667	0.27324			-0.13891	0.32973			3.81355	0.46158
		19.775	6.65338	0.1565			-0.26596	0.21396			-0.29728	0.78495			3.5672	0.28545
		19.8	6.87823	-0.36675			-0.04452	0.43337			-0.20307	0.44748			3.74394	0.46487
		19.825	7.03616	0.35131			0.03229	0.18406			-0.15038	-0.19032			4.17189	0.02854
		19.85	7.30599	0.41754			-0.09748	0.19312			-0.22479	-0.03908			4.56856	-0.0936
		19.875	7.31908	0.21516			0.1949	0.7002			0.06032	-0.09444			3.14387	0.58948
		19.9	7.87094	0.23663			0.05909	0.19914			-0.06557	0.26242			3.4039	-0.07112
		19.925	6.05286	0.44416			-0.02545	0.73044			-0.28458	-0.27556			2.62807	0.19157
		19.95	6.71614	-0.11431			0.18029	0.39088			-0.24353	-0.3554			3.37599	0.2288
		19.975	7.11078	0.44779			0.25093	0.89092			-0.19694	0.21347			3.91554	-0.44095

## Sheet: fig3c
figure3c			0.001mM Mg				1mM Mg				5mM Mg				100mM Mg
		Time (s)	donor	acceptor	FRET	HMM-FRET	donor	acceptor	FRET	HMM-FRET	donor	acceptor	FRET	HMM-FRET	donor	acceptor	FRET	HMM-FRET
		0	4.30188	3.33392	0.41839	0.53433	0.43382	6.17597	0.90051	0.91588	0.31911	4.16215	1.11815	1.04608	0.27987	5.14512	0.93633	0.97861
		0.025	3.34433	2.40582	0.54553	0.53433	0.75628	6.84489	0.92961	0.91588	-0.51549	4.87841	1.25757	1.04608	0.41267	6.0684	0.98954	0.97861
		0.05	2.77089	3.32611	0.56462	0.53433	0.60703	8.01676	0.95495	0.91588	-1.3272	6.48006	0.97122	1.04608	0.06239	5.90439	0.96049	0.97861
		0.075	3.33071	4.31941	0.56323	0.53433	0.37813	8.01595	0.90419	0.91588	0.17541	5.91842	1.02696	1.04608	0.24593	5.97774	0.8835	0.8273
		0.1	3.20093	4.12771	0.56657	0.53433	0.70497	6.6534	0.98946	0.91588	-0.15636	5.95707	1.05381	1.04608	0.72631	5.50799	0.81603	0.8273
		0.125	3.16984	4.14355	0.5094	0.53433	0.08343	7.83464	0.925	0.91588	-0.42767	8.3757	1.12998	1.04608	0.86579	3.8404	0.81395	0.8273
		0.15	3.40336	3.53381	0.55618	0.53433	0.53145	6.5547	0.93706	0.91588	-0.82193	7.1456	0.97511	1.04608	0.97528	4.26672	0.79805	0.8273
		0.175	2.97012	3.72204	0.42786	0.53433	0.48947	7.28758	0.91853	0.91588	0.12883	5.04666	1.12789	1.04608	0.99059	3.91447	0.91352	0.97861
		0.2	3.33118	2.49116	0.5076	0.53433	0.6688	7.54037	0.96096	0.91588	-0.61717	5.44313	0.94368	1.04608	0.34026	3.59406	0.99088	0.97861
		0.225	3.68581	3.79962	0.60208	0.53433	0.30657	7.54637	0.94527	0.91588	0.27295	4.57312	1.14797	1.04608	0.06149	6.67807	1.06982	0.97861
		0.25	2.71606	4.10949	0.58592	0.53433	0.40575	7.00829	0.9622	0.91588	-0.69719	5.40881	1.14888	1.04608	-0.30074	4.60839	0.98337	0.97861
		0.275	3.25321	4.60322	0.51665	0.53433	0.33708	8.5805	0.8916	0.91588	-0.74154	5.72234	1.03209	1.04608	0.07255	4.29001	0.75439	0.97861
		0.3	3.22249	3.44451	0.54135	0.53433	0.71891	5.91332	0.88796	0.91588	-0.18943	6.09345	1.24808	1.04608	1.37801	4.23259	0.94928	0.97861
		0.325	3.03041	3.57681	0.50436	0.53433	0.84876	6.72684	0.81894	0.91588	-1.44569	7.27331	0.92229	1.04608	0.25504	4.77379	1.04477	0.97861
		0.35	3.64935	3.71357	0.58122	0.53433	1.27246	5.75532	0.93817	0.91588	0.3831	4.54682	0.97639	1.04608	-0.24229	5.6536	0.99514	0.97861
		0.375	3.42823	4.75804	0.55159	0.53433	0.46087	6.99322	0.92309	0.91588	0.11477	4.74541	1.06041	1.04608	0.02727	5.58586	0.94621	0.97861
		0.4	2.8937	3.5596	0.57122	0.53433	0.53768	6.45351	0.88875	0.91588	-0.31818	5.58496	1.03166	1.04608	0.37124	6.53047	0.95476	0.97861
		0.425	3.21989	4.28962	0.52412	0.53433	0.71886	5.74251	0.8332	0.91588	-0.16052	5.23026	1.04953	1.04608	0.33525	7.07496	0.96947	0.97861
		0.45	3.36754	3.70894	0.55757	0.53433	1.22884	6.13849	0.89461	0.91588	-0.28201	5.97529	1.26316	1.04608	0.16162	5.13252	1.03294	0.97861
		0.475	3.3177	4.18107	0.55639	0.53433	0.65068	5.52347	0.87979	0.91588	-0.96722	4.64255	1.09995	1.04608	-0.24613	7.7193	0.99294	0.97861
		0.5	2.94761	3.69707	0.56831	0.53433	0.79045	5.78492	0.86639	0.91588	-0.61987	6.82151	1.11852	1.04608	0.04504	6.33893	0.93313	0.97861
		0.525	3.1245	4.11326	0.55151	0.53433	0.88091	5.71229	0.941	0.91588	-0.62553	5.90345	1.09245	1.04608	0.42845	5.97899	1.00259	0.97861
		0.55	3.12576	3.84369	0.5127	0.53433	0.45361	7.23408	0.85745	0.91588	-0.52296	6.17945	1.04996	1.04608	-0.01377	5.3287	1.04046	0.97861
		0.575	4.1845	4.40253	0.59102	0.53433	1.13582	6.83185	0.88639	0.91588	-0.28218	5.93013	1.13627	1.04608	-0.27577	7.09171	1.06294	0.97861
		0.6	3.02385	4.36981	0.42305	0.53433	0.95808	7.47473	0.97586	0.91588	-0.74967	6.25095	1.10113	1.04608	-0.39919	6.74162	0.92926	0.97861
		0.625	4.35208	3.19122	0.51812	0.53433	0.17126	6.92172	0.92214	0.91588	-0.53033	5.77418	1.02444	1.04608	0.4369	5.73942	1.00582	0.97861
		0.65	2.79291	3.003	0.55987	0.53433	0.45112	5.34305	0.9221	0.91588	-0.13817	5.79179	1.08883	1.04608	-0.02649	4.58146	0.94253	0.97861
		0.675	3.13106	3.98293	0.61713	0.53433	0.53869	6.37672	1.02502	0.91588	-0.35136	4.30682	1.10147	1.04608	0.31025	5.08831	1.03819	0.97861
		0.7	2.31271	3.72769	0.49546	0.53433	-0.12862	5.26867	0.94219	0.91588	-0.50422	5.47336	1.03442	1.04608	-0.21718	5.90355	0.94924	0.97861
		0.725	2.98888	2.93506	0.48772	0.53433	0.51105	8.32955	0.93812	0.91588	-0.14593	4.38508	1.09913	1.04608	0.30489	5.70166	0.95249	0.97861
		0.75	3.78315	3.6018	0.55499	0.53433	0.4223	6.40267	0.94883	0.91588	-0.62407	6.91947	1.14301	1.04608	0.29829	5.97944	0.99615	0.97861
		0.775	3.29952	4.11492	0.46417	0.53433	0.42929	7.95947	0.99539	0.91588	-0.84428	6.74797	1.09033	1.04608	0.02489	6.43646	1.02086	0.97861
		0.8	3.09554	2.68154	0.50826	0.53433	0.03135	6.77048	0.88306	0.91588	-0.38741	4.67621	1.11131	1.04608	-0.10154	4.96863	1.03946	0.97861
		0.825	2.80602	2.90023	0.53391	0.53433	0.8828	6.66654	0.99882	0.91588	-0.66912	6.6803	1.18368	1.04608	-0.2437	6.41994	0.9794	0.97861
		0.85	2.95223	3.38175	0.56034	0.53433	0.00779	6.56363	0.84656	0.91588	-0.83636	5.38979	1.06022	1.04608	0.10526	5.00529	0.91903	0.97861
		0.875	3.17787	4.05019	0.6195	0.53433	0.98476	5.4332	0.93101	0.91588	-0.2681	4.72001	1.07758	1.04608	0.56294	6.38982	1.00037	0.97861
		0.9	2.65799	4.32754	0.54198	0.53433	0.48674	6.56834	0.87917	0.91588	-0.28754	3.99416	0.97805	1.04608	-0.00255	6.87149	0.95936	0.97861
		0.925	3.56926	4.22349	0.64416	0.53433	0.73081	5.31759	0.90149	0.91588	0.08534	3.8021	1.08596	1.04608	0.23423	5.52945	0.99987	0.97861
		0.95	2.43427	4.40668	0.55223	0.53433	0.64294	5.88361	0.89085	0.91588	-0.37123	4.69018	1.17545	1.04608	0.000746667	5.87788	1.02681	0.97861
		0.975	2.97026	3.66312	0.76989	0.53433	0.80887	6.60143	0.91513	0.91588	-0.87123	5.83696	1.0679	1.04608	-0.14588	5.58681	0.82107	0.97861
		1	1.70612	5.70813	0.58418	0.53433	0.62255	6.71308	0.92893	0.91588	-0.40105	6.30778	0.93319	1.04608	0.8016	3.67848	0.96735	0.97861
		1.025	2.59417	3.64451	0.47218	0.53433	0.50632	6.61783	0.94515	0.91588	0.40661	5.67967	0.95602	1.04608	0.21078	6.24528	0.98612	0.97861
		1.05	4.069	3.64012	0.61928	0.53433	0.38742	6.67625	0.93385	0.91588	0.22816	4.95973	1.0988	1.04608	0.06823	4.84759	0.95264	0.97861
		1.075	2.79809	4.55136	0.51722	0.53433	0.44156	6.23357	1.03072	0.91588	-0.60497	6.72833	1.14621	1.04608	0.39276	7.89939	0.87153	0.97861
		1.1	2.74956	2.94567	0.69437	0.53433	-0.15836	5.3133	0.91293	0.91588	-0.75455	5.9152	0.94325	1.04608	0.82364	5.58757	0.99013	0.97861
		1.125	2.20704	5.01435	0.4719	0.53433	0.6531	6.84755	0.96506	0.91588	0.30744	5.11	1.1039	1.04608	0.04964	4.98204	0.93031	0.97861
		1.15	3.30513	2.95345	0.65051	0.53433	0.30242	8.35342	0.86374	0.91588	-0.58037	6.1664	1.06747	1.04608	0.5197	6.93782	1.00993	0.97861
		1.175	2.41156	4.48871	0.61041	0.53433	0.97114	6.15576	0.8921	0.91588	-0.39936	6.31875	1.05142	1.04608	-0.06037	6.14132	0.97109	0.97861
		1.2	2.95418	4.62863	0.57333	0.53433	0.81455	6.73468	0.92104	0.91588	-0.41101	8.40497	1.18972	1.04608	0.18447	6.19641	0.96996	0.97861
		1.225	2.36376	3.17628	0.59716	0.53433	0.58871	6.86707	0.91066	0.91588	-0.73349	4.59959	0.88541	1.04608	0.19802	6.39277	0.9971	0.97861
		1.25	2.40324	3.56252	0.57617	0.53433	0.67094	6.83893	0.88004	0.91588	0.78993	6.10373	0.88184	1.04608	0.01697	5.83383	1.08744	0.97861
		1.275	3.20521	4.35727	0.55439	0.53433	0.87578	6.42474	0.96221	0.91588	0.52599	3.92537	0.88798	1.04608	-0.44363	5.51731	1.02138	0.97861
		1.3	2.73451	3.4021	0.5502	0.53433	0.28395	7.22943	0.90692	0.91588	0.64817	5.13816	1.05377	1.04608	-0.12797	6.11272	0.9925	0.97861
		1.325	2.87954	3.52227	0.58853	0.53433	0.59403	5.78793	1.08649	0.91588	-0.31945	6.26056	1.04533	1.04608	0.03874	5.12926	1.0448	0.97861
		1.35	2.89806	4.14508	0.46793	0.53433	-0.37324	4.68861	0.88012	0.91588	-0.20938	4.82815	0.92115	1.04608	-0.32478	7.57383	1.07045	0.97861
		1.375	3.33062	2.9291	0.46033	0.53433	0.81476	5.98159	0.89939	0.91588	0.37282	4.35551	1.25226	1.04608	-0.46625	7.08482	0.91269	0.97861
		1.4	3.41531	2.91318	0.64504	0.53433	0.8883	7.94129	0.85353	0.91588	-0.96288	4.77984	1.07979	1.04608	0.43081	4.50317	0.93612	0.97861
		1.425	2.3293	4.23281	0.45995	0.53433	1.12327	6.54562	0.92759	0.91588	-0.52803	7.14559	1.11032	1.04608	0.31004	4.54356	0.89262	0.97861
		1.45	3.1917	2.71835	0.56994	0.53433	0.59589	7.63331	0.86226	0.91588	-0.57094	5.74635	0.99587	1.04608	0.49969	4.15367	1.06374	0.97861
		1.475	3.07365	4.07339	0.45404	0.53433	0.85964	5.38121	0.9316	0.91588	0.02451	5.90399	1.01897	1.04608	-0.40275	6.72123	0.97596	0.97861
		1.5	2.58282	2.14796	0.2829	0.53433	0.43543	5.93079	0.88439	0.91588	-0.10158	5.4552	0.99555	1.04608	0.14962	6.07539	0.96119	0.97861
		1.525	2.60931	1.02939	0.21518	0.53433	0.96803	7.40527	0.90282	0.91588	0.01915	4.28375	1.15934	1.04608	0.18719	4.6359	1.03029	0.97861
		1.55	2.83101	0.77619	0.55943	0.53433	0.72088	6.69722	0.86601	0.91588	-0.76692	5.57999	1.10564	1.04608	-0.09442	3.21202	0.87217	0.97861
		1.575	2.50949	3.18658	0.48739	0.53433	1.03849	6.71226	0.89748	0.91588	-0.54585	5.71291	1.08646	1.04608	0.70871	4.83555	0.83035	0.97861
		1.6	3.17733	3.02095	0.54934	0.53433	0.62887	5.50509	0.89168	0.91588	-0.46273	5.81453	0.98987	1.04608	0.82763	4.05073	0.96222	0.97861
		1.625	2.99359	3.64905	0.59395	0.53433	0.80917	6.66138	0.85549	0.91588	0.04764	4.65369	1.05052	1.04608	0.19989	5.09059	1.0502	0.97861
		1.65	2.20619	3.22709	0.5582	0.53433	0.84627	5.00988	0.90512	0.91588	-0.16599	3.45129	1.01723	1.04608	-0.1913	4.00248	0.91821	0.97861
		1.675	2.94703	3.72356	0.52823	0.53433	0.82787	7.89775	0.8314	0.91588	-0.09949	5.87434	0.97173	1.04608	0.58898	6.612	1.07163	0.97861
		1.7	3.42777	3.83804	0.55205	0.53433	1.20149	5.92499	0.5623	0.55999	0.15246	5.24101	1.02248	1.04608	-0.21373	3.19751	1.00431	0.97861
		1.725	2.7182	3.34986	0.38409	0.53433	3.21052	4.12453	0.55927	0.55999	-0.1526	6.93987	0.96894	1.04608	-0.02583	6.01907	0.98124	0.97861
		1.75	3.16552	1.97407	0.43055	0.53433	2.80977	3.56542	0.44239	0.55999	0.1677	5.23131	1.15576	1.04608	0.13441	7.03173	0.94911	0.97861
		1.775	3.96762	2.99986	0.47962	0.53433	4.51566	3.58264	0.46119	0.55999	-0.78759	5.84393	1.0887	1.04608	0.29167	5.43937	1.05846	0.97861
		1.8	3.52644	3.25024	0.58024	0.53433	4.01098	3.43314	0.54266	0.55999	-0.46574	5.71675	0.98246	1.04608	-0.3352	6.06877	1.03741	0.97861
		1.825	2.39858	3.31564	0.58606	0.53433	3.47102	4.11848	0.44939	0.55999	0.10465	5.86127	1.08761	1.04608	-0.1699	4.71168	1.05489	0.97861
		1.85	2.79665	3.95953	0.44206	0.53433	3.62331	2.95725	0.60467	0.55999	-0.45944	5.70379	0.88075	1.04608	-0.25208	4.8446	0.98663	0.97861
		1.875	3.16442	2.50722	0.47151	0.53433	3.30817	5.06005	0.5893	0.55999	0.62423	4.6104	1.04337	1.04608	0.10281	7.58926	1.02848	0.97861
		1.9	3.09616	2.76237	0.60501	0.53433	2.96689	4.25715	0.5777	0.55999	-0.23699	5.70123	1.08816	1.04608	-0.17958	6.48544	1.02526	0.97861
		1.925	2.6181	4.01021	0.59984	0.53433	2.77176	3.79173	0.56827	0.55999	-0.48258	5.95665	1.06174	1.04608	-0.13819	5.60814	0.96981	0.97861
		1.95	2.57316	3.85723	0.46071	0.53433	3.90453	5.13933	0.53161	0.55999	-0.38169	6.56386	1.15453	1.04608	0.22085	7.0951	0.95722	0.97861
		1.975	3.74556	3.19986	0.44462	0.53433	3.93904	4.47072	0.62669	0.55999	-0.75735	5.65826	1.06088	1.04608	0.23468	5.25123	0.96052	0.97861
		2	3.07393	2.46093	0.51046	0.53433	3.33336	5.59594	0.56372	0.55999	-0.46509	8.10415	1.1566	1.04608	0.20302	4.93883	1.06359	0.97861
		2.025	3.36727	3.5111	0.53408	0.53433	3.18135	4.1106	0.56644	0.55999	-0.99382	7.34002	1.09681	1.04608	-0.29498	4.93373	1.0203	0.97861
		2.05	2.813	3.22449	0.4467	0.53433	4.35177	5.68546	0.53512	0.55999	-0.70595	7.99805	0.96893	1.04608	-0.14231	7.15311	0.96764	0.97861
		2.075	2.48282	2.00451	0.5918	0.53433	4.0161	4.62293	0.4228	0.55999	0.20359	6.34979	1.16108	1.04608	0.18623	5.5687	0.95333	0.97861
		2.1	2.09193	3.0328	0.59958	0.53433	4.4157	3.23455	0.5796	0.55999	-0.96757	6.97415	1.05342	1.04608	0.20736	4.23611	0.91138	0.97861
		2.125	2.40095	3.59515	0.39883	0.53433	3.33206	4.59381	0.57793	0.55999	-0.27273	5.37802	1.16431	1.04608	0.44587	4.58552	0.99541	0.97861
		2.15	3.1591	2.09586	0.5108	0.53433	3.15575	4.32115	0.60822	0.55999	-0.98337	6.96828	1.22751	1.04608	0.03044	6.60061	0.91634	0.97861
		2.175	3.22964	3.37222	0.66257	0.53433	3.26826	5.07386	0.5719	0.55999	-1.05761	5.70629	1.12467	1.04608	0.47456	5.1979	1.00789	0.97861
		2.2	2.61587	5.13655	0.6273	0.53433	3.65027	4.87645	0.54987	0.55999	-0.83749	7.55541	1.03297	1.04608	-0.04093	5.22577	1.02471	0.97861
		2.225	2.84318	4.78542	0.63141	0.53433	3.85009	4.70324	0.48103	0.55999	-0.24257	7.60058	1.02431	1.04608	-0.15787	6.54545	1.00196	0.97861
		2.25	2.14272	3.6706	0.52792	0.53433	3.81686	3.5378	0.45187	0.55999	-0.12835	5.40897	1.03991	1.04608	-0.01272	6.51291	1.01578	0.97861
		2.275	2.98484	3.33787	0.65647	0.53433	4.66295	3.84412	0.50282	0.55999	-0.19406	5.05645	0.97548	1.04608	-0.0944	6.07801	1.07575	0.97861
		2.3	1.87613	3.58526	0.54355	0.53433	3.88398	3.92801	0.51547	0.55999	0.11044	4.39425	0.99743	1.04608	-0.43738	6.21108	1.00256	0.97861
		2.325	2.79799	3.33194	0.59828	0.53433	4.25972	4.5317	0.51367	0.55999	0.01317	5.11097	1.02542	1.04608	-0.01652	6.46721	0.9273	0.97861
		2.35	3.06914	4.57079	0.53826	0.53433	3.45065	3.64467	0.52978	0.55999	-0.11849	4.77939	1.14524	1.04608	0.45143	5.75769	0.87604	0.97861
		2.375	3.25342	3.79263	0.57486	0.53433	3.01472	3.39656	0.61307	0.55999	-0.86526	6.82275	0.97031	1.04608	0.5121	3.61915	0.93862	0.97861
		2.4	2.46397	3.33176	0.49876	0.53433	3.33336	5.28159	0.46987	0.55999	0.1929	6.3036	1.02239	1.04608	0.29709	4.54303	0.87997	0.97861
		2.425	2.65157	2.63849	0.54333	0.53433	3.8023	3.37005	0.4627	0.55999	-0.09695	4.42646	1.19302	1.04608	0.44562	3.26691	0.98473	0.97861
		2.45	2.50084	2.97545	0.58106	0.53433	3.81888	3.28865	0.41223	0.55999	-0.96366	5.95623	0.99629	1.04608	0.08858	5.71161	0.92709	0.97861
		2.475	2.27782	3.15929	0.55446	0.53433	4.16486	2.92104	0.4139	0.55999	0.02634	7.07	0.9133	1.04608	0.41656	5.29639	1.0843	0.97861
		2.5	2.577	3.20693	0.5358	0.53433	4.129	2.91592	0.57225	0.55999	0.63273	6.665	0.95827	1.04608	-0.38531	4.95626	1.08606	0.97861
		2.525	3.26579	3.76956	0.58752	0.53433	3.49647	4.67772	0.48362	0.55999	0.26225	6.02205	0.96737	1.04608	-0.42533	5.36738	1.00415	0.97861
		2.55	2.01263	2.86674	0.58276	0.53433	3.01412	2.82284	0.50538	0.55999	0.10525	3.12068	1.10461	1.04608	-0.02673	6.46144	0.97095	0.97861
		2.575	2.1307	2.97589	0.56726	0.53433	3.65483	3.73441	0.56626	0.55999	-0.53443	5.64332	1.12249	1.04608	0.13513	4.51604	0.85218	0.97861
		2.6	2.27311	2.97977	0.587	0.53433	4.15146	5.41993	0.55459	0.55999	-0.75477	6.91681	1.14113	1.04608	0.49909	2.87717	0.88585	0.97861
		2.625	2.78132	3.95305	0.51447	0.53433	2.83731	3.53281	0.5104	0.55999	-0.70544	5.70412	1.12045	1.04608	0.55951	4.34224	1.04742	0.97861
		2.65	2.89663	3.06932	0.55709	0.53433	3.74891	3.9081	0.48277	0.55999	-0.6408	5.96074	1.14674	1.04608	-0.25131	5.55064	1.01643	0.97861
		2.675	2.45993	3.09407	0.58852	0.53433	3.07779	2.87273	0.56146	0.55999	-0.49116	3.8383	1.1454	1.04608	-0.11496	7.10997	1.02739	0.97861
		2.7	2.70698	3.87166	0.50611	0.53433	3.25246	4.16414	0.52971	0.55999	-0.62379	4.91413	1.07888	1.04608	-0.16671	6.25403	1.00682	0.97861
		2.725	2.73925	2.80699	0.49597	0.53433	3.13212	3.52791	0.5521	0.55999	-0.38026	5.20085	1.17382	1.04608	-0.03685	5.44198	0.91911	0.97861
		2.75	2.35276	2.31512	0.59832	0.53433	3.17408	3.9125	0.60047	0.55999	-0.77262	5.2175	1.08921	1.04608	0.52458	5.96025	0.9928	0.97861
		2.775	2.66487	3.96938	0.4784	0.53433	2.82924	4.2521	0.6324	0.55999	-0.5582	6.81554	1.09205	1.04608	0.04636	6.39173	1.02487	0.97861
		2.8	2.97344	2.72716	0.63214	0.53433	2.81989	4.85112	0.62573	0.55999	-0.60368	7.16168	0.9452	1.04608	-0.16	6.59312	0.96895	0.97861
		2.825	2.46028	4.22775	0.40772	0.53433	2.85896	4.77977	0.52385	0.55999	0.35911	6.19391	1.02722	1.04608	0.21489	6.70554	1.01113	0.97861
		2.85	3.73528	2.57129	0.5828	0.53433	3.38535	3.72442	0.61928	0.55999	-0.17258	6.51158	1.04739	1.04608	-0.05714	5.18996	1.09896	0.97861
		2.875	1.99927	2.79285	0.44495	0.53433	3.01411	4.90264	0.61415	0.55999	-0.2461	5.43953	0.9903	1.04608	-0.46576	5.17207	1.01751	0.97861
		2.9	3.34955	2.6851	0.64547	0.53433	2.74519	4.36953	0.58021	0.55999	0.05275	5.38818	0.89614	1.04608	-0.1277	7.42246	0.77443	0.97861
		2.925	1.99253	3.62766	0.51156	0.53433	3.01573	4.16818	0.58583	0.55999	0.54104	4.66816	0.95717	1.04608	1.26046	4.32754	0.95846	0.97861
		2.95	2.76732	2.89826	0.56029	0.53433	3.36659	4.76188	0.54248	0.55999	0.27635	6.17521	1.11262	1.04608	0.1636	3.77506	0.83868	0.97861
		2.975	3.16845	4.03728	0.54037	0.53433	3.97096	4.70837	0.51569	0.55999	-0.74441	7.35427	0.85947	1.04608	0.856	4.45038	1.00861	0.97861
		3	2.88072	3.38674	0.39911	0.53433	3.73875	3.98105	0.58116	0.55999	0.75282	4.60442	0.86394	1.04608	-0.06077	7.11923	0.92716	0.97861
		3.025	3.31793	2.20375	0.64055	0.53433	3.55403	4.93132	0.54433	0.55999	0.59368	3.76966	1.02221	1.04608	0.40371	5.13869	0.99972	0.97861
		3.05	1.84591	3.28952	0.5514	0.53433	3.70736	4.42874	0.4526	0.55999	-0.07809	3.59391	1.04153	1.04608	0.00193	6.77559	1.05492	0.97861
		3.075	2.2948	2.82067	0.59826	0.53433	4.71532	3.89876	0.55572	0.55999	-0.24992	6.26721	0.90183	1.04608	-0.3955	7.59683	0.96635	0.97861
		3.1	2.49891	3.72129	0.62173	0.53433	3.31808	4.15036	0.54641	0.55999	0.46413	4.26359	0.98876	1.04608	0.21405	6.1465	0.93332	0.97861
		3.125	2.49433	4.09966	0.42195	0.53433	3.03269	3.65324	0.52406	0.55999	0.06764	5.94842	1.08511	1.04608	0.41929	5.86894	0.94915	0.97861
		3.15	3.79113	2.76738	0.54878	0.53433	3.47241	3.82343	0.63533	0.55999	-0.40569	5.17259	1.03509	1.04608	0.35375	6.60328	0.86472	0.97861
		3.175	3.12295	3.79816	0.54502	0.53433	3.51141	6.1177	0.57342	0.55999	-0.17918	5.28526	1.07782	1.04608	0.84793	5.41979	0.95627	0.97861
		3.2	2.31297	2.77069	0.59336	0.53433	3.54349	4.76325	0.50711	0.55999	-0.44895	6.21797	1.1547	1.04608	0.23262	5.08642	0.97627	0.97861
		3.225	2.39597	3.49619	0.49337	0.53433	3.62551	3.7301	0.51979	0.55999	-0.61348	4.57918	0.99465	1.04608	0.14159	5.8258	0.95122	0.97861
		3.25	2.97641	2.89854	0.41527	0.53433	3.2899	3.56105	0.51627	0.55999	0.02526	4.69177	0.98536	1.04608	0.23672	4.61605	0.99455	0.97861
		3.275	3.87172	2.7496	0.3712	0.53433	3.51834	3.75494	0.46307	0.55999	0.07757	5.22076	1.02477	1.04608	0.0281	5.13158	0.94605	0.97861
		3.3	2.80196	1.65408	0.56392	0.53433	4.14022	3.57064	0.54279	0.55999	-0.11032	4.56433	0.91909	1.04608	0.23685	4.15321	1.02043	0.97861
		3.325	2.20406	2.85024	0.54525	0.53433	3.70116	4.39387	0.54956	0.55999	0.39721	4.51197	1.02578	1.04608	-0.10948	5.46948	1.01714	0.97861
		3.35	2.52597	3.02863	0.45551	0.53433	3.10231	3.7849	0.55747	0.55999	-0.218	8.67479	1.06391	1.04608	-0.09018	5.35192	1.03484	0.97861
		3.375	2.5361	2.12162	0.29842	0.53433	3.40568	4.29023	0.57109	0.55999	-0.29594	4.92643	1.12379	1.04608	-0.18145	5.38874	1.05654	0.97861
		3.4	2.27703	0.96854	0.56978	0.53433	3.84236	5.11603	0.57718	0.55999	-0.58866	5.34398	1.01443	1.04608	-0.36963	6.90745	1.01702	0.97861
		3.425	2.77459	3.67465	0.48391	0.53433	3.84764	5.25227	0.63037	0.55999	-0.05569	3.91574	1.04582	1.04608	-0.07322	4.37641	0.93646	0.97861
		3.45	2.10712	1.97572	0.54744	0.53433	3.54137	6.03938	0.55568	0.55999	-0.26942	6.14905	1.12536	1.04608	0.30091	4.43449	0.9237	0.97861
		3.475	2.16249	2.61588	0.58863	0.53433	4.04194	5.05499	0.6972	0.55999	-0.83702	7.51396	1.19342	1.04608	0.35029	4.24054	0.84936	0.97861
		3.5	2.34418	3.35429	0.59272	0.53433	2.46463	5.67482	0.5545	0.55999	-0.85141	5.25337	1.01739	1.04608	0.76893	4.33545	0.87158	0.97861
		3.525	2.23361	3.25058	0.54454	0.53433	2.75697	3.43147	0.58379	0.55999	-0.11509	6.73463	1.07721	1.04608	0.7108	4.82403	0.93508	0.97861
		3.55	2.40827	2.87931	0.55114	0.53433	2.97676	4.17526	0.58379	0.55999	-0.44671	6.23266	0.91282	1.04608	0.37439	5.39262	1.01518	0.97861
		3.575	2.60824	3.20251	0.43006	0.53433	2.73817	3.84072	0.57451	0.55999	0.59909	6.27301	1.05345	1.04608	-0.10907	7.29648	0.98526	0.97861
		3.6	3.04468	2.29738	0.64223	0.53433	3.04605	4.11285	0.63387	0.55999	-0.35697	7.03526	1.23408	1.04608	0.10699	7.15069	0.94552	0.97861
		3.625	1.86316	3.34448	0.60183	0.53433	3.05526	5.28937	0.61858	0.55999	-0.79266	4.17886	0.99562	1.04608	0.27406	4.7564	1.05876	0.97861
		3.65	2.89665	4.37824	0.50636	0.53433	2.90881	4.71744	0.52718	0.55999	0.03213	7.29651	1.09487	1.04608	-0.2589	4.66515	0.98181	0.97861
		3.675	3.10196	3.18192	0.45563	0.53433	3.81541	4.25412	0.5601	0.55999	-0.45062	5.20045	1.0651	1.04608	0.11581	6.25273	1.03781	0.97861
		3.7	3.0511	2.55375	0.57816	0.53433	3.31341	4.21882	0.58963	0.55999	-0.30453	4.98234	0.96892	1.04608	-0.21118	5.79668	0.94225	0.97861
		3.725	2.29051	3.13926	0.5113	0.53433	3.11813	4.48021	0.5964	0.55999	0.17065	5.3191	1.04192	1.04608	0.30221	4.93054	0.78979	0.97861
		3.75	2.85165	2.98354	0.56854	0.53433	2.66232	3.93405	0.60908	0.55999	-0.17848	4.43586	0.88027	1.04608	1.29064	4.84908	0.92811	0.97861
		3.775	2.53193	3.33639	0.57641	0.53433	2.4756	3.8572	0.55141	0.55999	0.60105	4.41916	0.97562	1.04608	0.35932	4.63894	0.88472	0.97861
		3.8	1.86606	2.53932	0.52326	0.53433	4.6114	5.66837	0.64442	0.55999	0.1088	4.35307	1.07173	1.04608	0.63176	4.84834	0.85933	0.97861
		3.825	2.36664	2.59758	0.52734	0.53433	2.92729	5.30507	0.61719	0.55999	-0.47169	7.04808	0.97975	1.04608	0.71507	4.3681	0.97549	0.97861
		3.85	2.73611	3.05269	0.60174	0.53433	3.29485	5.3122	0.59976	0.55999	0.0969	4.68886	1.08638	1.04608	0.15724	6.25677	1.00183	0.97861
		3.875	2.38649	3.60583	0.51271	0.53433	3.01137	4.51253	0.5561	0.55999	-0.45872	5.76898	0.82852	1.04608	-0.00964	5.26687	1.00773	0.97861
		3.9	3.6693	3.86078	0.5031	0.53433	3.44865	4.32042	0.55896	0.55999	0.80034	3.86684	0.82732	1.04608	-0.05431	7.08432	0.94562	0.97861
		3.925	3.14006	3.17925	0.67331	0.53433	3.1648	4.01096	0.54333	0.55999	1.03373	4.9525	1.09112	1.04608	0.29904	5.19962	0.98645	0.97861
		3.95	1.72485	3.55492	0.56279	0.53433	3.20735	3.81599	0.58702	0.55999	-0.3684	4.4113	1.02102	1.04608	0.06603	4.80663	1.04848	0.97861
		3.975	2.04701	2.63492	0.69743	0.53433	2.71456	3.85856	0.54319	0.55999	-0.1402	6.80848	1.05131	1.04608	-0.2533	5.47847	0.95974	0.97861
		4	1.91923	4.42381	0.43875	0.53433	3.76452	4.4764	0.53623	0.55999	-0.28261	5.79021	1.11321	1.04608	0.21302	5.07868	0.86735	0.97861
		4.025	3.00377	2.3482	0.56396	0.53433	3.60182	4.16452	0.59147	0.55999	-0.59115	5.81279	1.01912	1.04608	0.76917	5.02909	0.94359	0.97861
		4.05	2.46787	3.19189	0.51891	0.53433	3.44171	4.98286	0.57388	0.55999	-0.09661	5.14891	1.14684	1.04608	0.28946	4.8421	0.9382	0.97861
		4.075	2.68237	2.89327	0.76183	0.53433	3.3428	4.50188	0.6065	0.55999	-0.8512	6.64808	1.0654	1.04608	0.32112	4.87505	1.02982	0.97861
		4.1	1.57837	5.04862	0.55739	0.53433	2.95968	4.56164	0.61487	0.55999	-0.39246	6.39373	0.99848	1.04608	-0.13535	4.67361	0.91562	0.97861
		4.125	2.54162	3.20075	0.48312	0.53433	3.70598	5.91665	0.57444	0.55999	0.00982	6.43183	1.03064	1.04608	0.52512	5.69798	0.8349	0.97861
		4.15	3.07666	2.87566	0.52787	0.53433	3.58338	4.83694	0.55715	0.55999	-0.17285	5.81414	1.0552	1.04608	0.66374	3.35639	0.93642	0.97861
		4.175	3.01133	3.36681	0.57751	0.53433	4.02602	5.06517	0.6127	0.55999	-0.22033	4.21189	1.12946	1.04608	0.22222	3.2731	0.81266	0.97861
		4.2	2.69552	3.68462	0.5931	0.53433	2.96669	4.69324	0.60076	0.55999	-0.69141	6.03215	1.19456	1.04608	0.91286	3.95985	0.98883	0.97861
		4.225	2.65917	3.876	0.51777	0.53433	3.12758	4.7062	0.56199	0.55999	-1.00251	6.15507	0.9205	1.04608	0.06614	5.85654	1.02641	0.97861
		4.25	2.63683	2.8312	0.49425	0.53433	2.91034	3.73417	0.58812	0.55999	0.44876	5.19607	1.13768	1.04608	-0.15034	5.84265	0.97532	0.97861
		4.275	2.54063	2.48286	0.27427	0.53433	3.45449	4.93265	0.561	0.55999	-0.62878	5.19586	0.9185	1.04608	0.10311	4.07512	1.03898	0.97861
		4.3	2.37598	0.89796	0.58676	0.53433	3.64482	4.65766	0.59203	0.55999	0.41446	4.67069	1.01321	1.04608	-0.24142	6.43411	0.93198	0.97861
		4.325	1.86349	2.64597	0.58471	0.53433	3.17006	4.60035	0.50269	0.55999	-0.07602	5.83104	0.8941	1.04608	0.52608	7.20849	0.92733	0.97861
		4.35	2.23104	3.14122	0.43665	0.53433	3.14747	3.1815	0.5413	0.55999	0.5983	5.05121	1.06851	1.04608	0.43997	5.61475	1.02141	0.97861
		4.375	3.47628	2.69443	0.55234	0.53433	3.49957	4.12972	0.6123	0.55999	-0.36799	5.73957	1.27536	1.04608	-0.14466	6.90208	0.98874	0.97861
		4.4	2.2671	2.79721	0.59023	0.53433	2.78535	4.39888	0.46696	0.55999	-1.10713	5.12778	1.23569	1.04608	0.07751	6.80574	1.03185	0.97861
		4.425	2.12292	3.05786	0.63718	0.53433	3.98904	3.49446	0.62477	0.55999	-0.95418	5.00263	1.15023	1.04608	-0.17508	5.67131	0.83879	0.97861
		4.45	2.0293	3.56377	0.444	0.53433	3.05055	5.07928	0.55379	0.55999	-0.92594	7.08942	1.17041	1.04608	0.83355	4.33707	0.877	0.97861
		4.475	3.3366	2.66444	0.55232	0.53433	3.62343	4.49711	0.65899	0.55999	-1.00771	6.92118	1.14843	1.04608	0.5425	3.86796	0.89649	0.97861
		4.5	2.60018	3.20792	0.48086	0.53433	3.10808	6.00636	0.65435	0.55999	-0.86362	6.68216	1.19322	1.04608	0.55912	4.84258	0.95262	0.97861
		4.525	2.23416	2.06946	0.52313	0.53433	3.01065	5.69954	0.51674	0.55999	-1.05306	6.50324	0.96334	1.04608	0.17587	3.53637	0.91637	0.97861
		4.55	3.32952	3.65257	0.58472	0.53433	3.93111	4.20349	0.57481	0.55999	0.22074	5.8004	0.94741	1.04608	0.44133	4.83565	0.95105	0.97861
		4.575	2.32786	3.27766	0.53191	0.53433	3.72205	5.03174	0.45741	0.55999	0.21462	3.86659	1.41782	1.04608	0.32391	6.29363	1.03318	0.97861
		4.6	2.86692	3.25783	0.45242	0.53433	3.44548	2.90459	0.51036	0.55999	-0.5897	2.00107	1.07133	1.04608	-0.20448	6.36735	0.97859	0.97861
		4.625	3.00461	2.48243	0.62133	0.53433	3.96365	4.13139	0.57619	0.55999	-0.46315	6.95665	0.97549	1.04608	0.12505	5.71537	1.10307	0.97861
		4.65	2.22775	3.65542	0.52255	0.53433	3.17056	4.3105	0.52513	0.55999	0.14517	5.77802	1.12932	1.04608	-0.47713	5.10609	0.95696	0.97861
		4.675	2.68	2.93315	0.40868	0.53433	3.06435	3.38874	0.61633	0.55999	-0.70534	6.1596	0.93986	1.04608	0.17494	3.88941	0.80135	0.69721
		4.7	3.05907	2.11424	0.56685	0.53433	3.00293	4.824	0.57343	0.55999	0.27728	4.33293	0.96895	1.04608	0.90763	3.66127	0.81645	0.8273
		4.725	2.62801	3.43924	0.56206	0.53433	3.15108	4.23598	0.62666	0.55999	0.16399	5.11795	1.10061	1.04608	0.73733	3.27978	0.86178	0.8273
		4.75	3.35265	4.30278	0.52419	0.53433	3.02441	5.07659	0.66095	0.55999	-0.5015	5.486	0.94789	1.04608	0.82905	5.1689	0.94089	0.97861
		4.775	2.94156	3.24067	0.50314	0.53433	3.18529	6.20956	0.57994	0.55999	0.2954	5.37371	1.0293	1.04608	0.30198	4.80689	1.02649	0.97861
		4.8	3.61348	3.65916	0.52759	0.53433	3.7167	5.13138	0.61651	0.55999	-0.11561	4.06104	0.95068	1.04608	-0.14519	5.62535	1.02406	0.97861
		4.825	3.3757	3.77005	0.5146	0.53433	2.92401	4.70068	0.51098	0.55999	0.32933	6.34831	1.17242	1.04608	-0.13268	5.64773	0.98279	0.97861
		4.85	3.72827	3.95253	0.42481	0.53433	3.77139	3.94078	0.5028	0.55999	-0.9792	6.65836	1.07437	1.04608	0.13263	7.57222	1.08606	0.97861
		4.875	3.46153	2.55658	0.58499	0.53433	3.68938	3.73092	0.48511	0.55999	-0.48923	7.06749	1.06783	1.04608	-0.38812	4.89799	1.01699	0.97861
		4.9	2.23398	3.14903	0.61192	0.53433	3.88649	3.66162	0.54922	0.55999	-0.38441	6.0518	1.07897	1.04608	-0.09608	5.74981	0.98069	0.97861
		4.925	2.22822	3.51349	0.50361	0.53433	2.93349	3.57403	0.54103	0.55999	-0.39121	5.34525	0.89299	1.04608	0.10259	5.21017	0.98965	0.97861
		4.95	2.61578	2.65386	0.63828	0.53433	3.91002	4.60917	0.55902	0.55999	0.48491	4.04679	1.02331	1.04608	0.04752	4.54183	0.87407	0.97861
		4.975	2.48798	4.39019	0.62007	0.53433	3.48042	4.41207	0.51711	0.55999	-0.15418	6.76987	1.12019	1.04608	0.81279	5.64163	0.86863	0.97861
		5	2.49345	4.06945	0.54912	0.53433	3.36728	3.60587	0.51438	0.55999	-0.74901	6.98105	0.96576	1.04608	0.68728	4.54426	1.08813	0.97861
		5.025	2.8866	3.51562	0.5529	0.53433	3.61174	3.82559	0.62619	0.55999	0.16472	4.64547	1.02722	1.04608	-0.51986	6.41865	0.96517	0.97861
		5.05	3.24343	4.01098	0.51736	0.53433	3.20754	5.37321	0.57873	0.55999	-0.17477	6.5961	0.96187	1.04608	0.20633	5.71837	1.0941	0.97861
		5.075	2.9595	3.17236	0.49863	0.53433	3.283	4.51014	0.56939	0.55999	0.18956	4.78151	0.94517	1.04608	-0.44347	5.15612	0.98789	0.97861
		5.1	2.56606	2.552	0.51592	0.53433	3.86372	5.10901	0.63864	0.55999	0.29035	5.00517	1.1369	1.04608	0.06792	5.54063	1.00048	0.97861
		5.125	3.15105	3.35838	0.43951	0.53433	2.95442	5.22132	0.57368	0.55999	-0.68529	5.691	1.03448	1.04608	-0.00273	5.66677	1.02628	0.97861
		5.15	2.82583	2.21588	0.53137	0.53433	2.89521	3.8959	0.55058	0.55999	-0.21643	6.49282	1.11393	1.04608	-0.13964	5.45291	1.00315	0.97861
		5.175	2.87275	3.25734	0.34023	0.53433	3.2271	3.95347	0.58217	0.55999	-0.69843	6.82885	1.08521	1.04608	-0.01934	6.16157	0.9331	0.97861
		5.2	3.86351	1.99229	0.16189	0.53433	3.90394	5.43932	0.56403	0.55999	-0.5875	7.48219	1.21064	1.04608	0.36814	5.13495	1.11674	0.97861
		5.225	6.30572	1.21804	0.5904	0.53433	3.24807	4.20218	0.56527	0.55999	-1.28054	7.35967	1.16944	1.04608	-0.44806	4.28605	0.93148	0.97861
		5.25	2.63794	3.80228	0.46717	0.53433	3.46618	4.50707	0.55702	0.55999	-0.78301	5.4043	1.03974	1.04608	0.4399	5.98052	1.03179	0.97861
		5.275	3.24049	2.84116	0.46092	0.53433	2.93236	3.68721	0.56695	0.55999	-0.27561	7.21167	1.0098	1.04608	-0.1853	6.01407	1.09925	0.97861
		5.3	3.21846	2.75178	0.46413	0.53433	3.19818	4.18707	0.66223	0.55999	-0.05889	6.0705	0.90978	1.04608	-0.37546	4.15846	0.97881	0.97861
		5.325	3.39436	2.93989	0.64162	0.53433	2.88806	5.66236	0.60552	0.55999	0.39269	3.95985	0.96403	1.04608	0.11722	5.41343	0.97585	0.97861
		5.35	1.9591	3.50736	0.45277	0.53433	3.00986	4.62007	0.56198	0.55999	0.15159	4.06262	0.83769	1.04608	0.15741	6.36062	1.06401	0.97861
		5.375	2.91629	2.41292	0.48708	0.53433	2.944	3.77722	0.55172	0.55999	0.84658	4.36937	0.84125	1.04608	-0.27017	4.49101	0.93158	0.97861
		5.4	3.17549	3.01557	0.38306	0.53433	2.86989	3.53215	0.65427	0.55999	0.90682	4.80535	0.86491	1.04608	0.35863	4.88267	0.96471	0.97861
		5.425	3.457	2.14649	0.50713	0.53433	2.82921	5.35397	0.63398	0.55999	0.90884	5.81861	1.23079	1.04608	0.21376	5.84359	1.04858	0.97861
		5.45	2.59164	2.66659	0.50519	0.53433	2.75865	4.77826	0.51754	0.55999	-0.89358	4.76548	1.12246	1.04608	-0.21281	4.59316	0.93737	0.97861
		5.475	3.07076	3.13525	0.52117	0.53433	3.53464	3.79165	0.60859	0.55999	-0.90382	8.28418	1.05508	1.04608	0.38985	5.83453	0.98189	0.97861
		5.5	2.71878	2.95915	0.44551	0.53433	3.54257	5.50811			-0.40772	7.81059	0.92899	1.04608	0.11747	6.36973	0.99484	0.97861
		5.525	2.74177	2.20288	0.4731	0.53433	3.497	4.79378			0.48439	6.33689	1.02951	1.04608	0.03246	6.25542	0.97196	0.97861
		5.55	2.91667	2.61889	0.5138	0.53433	3.18256	4.13866			-0.13363	4.6622	1.11292	1.04608	0.16434	5.69699	0.92978	0.97861
		5.575	3.23962	3.42357	0.57321	0.53433	4.53133	0.50496			-0.67424	6.64504	1.10428	1.04608	0.35122	4.65023	1.06481	0.97861
		5.6	3.17833	4.26876	0.56892	0.53433	4.22587	0.5701			-0.6267	6.63645	1.03496	1.04608	-0.37623	6.18151	0.97919	0.97861
		5.625	2.90227	3.83027	0.52771	0.53433	5.27734	0.6154			-0.24777	7.33433	1.16927	1.04608	0.11912	5.60586	1.11277	0.97861
		5.65	3.28043	3.6654	0.55319	0.53433	5.38554	0.24691			-0.87065	6.01427	0.94458	1.04608	-0.53794	5.30816	0.92887	0.97861
		5.675	1.95144	2.41606	0.52798	0.53433	4.96568	0.39997			0.31143	5.30845	0.83093	1.04608	0.43805	5.72042	0.95642	0.97861
		5.7	2.83679	3.17307	0.54202	0.53433	5.09627	0.15017			1.16775	5.73894	1.18709	1.04608	0.28348	6.22083	1.08697	0.97861
		5.725	3.07068	3.6342	0.63503	0.53433	5.22441	0.45778			-0.77092	4.89141	1.01914	1.04608	-0.5479	6.84745	1.03157	0.97861
		5.75	2.07924	3.61778	0.52775	0.53433	4.64802	-0.1016			-0.12332	6.56557	1.09033	1.04608	-0.18472	6.03523	0.90742	0.97861
		5.775	3.05792	3.41722	0.45305	0.53433	4.59069	0.26388			-0.67599	8.1599	0.86301	1.04608	0.50631	4.96266	0.96486	0.97861
		5.8	2.56723	2.12646	0.54345	0.53433	4.17463	0.46381			0.66874	4.21277	1.06542	1.04608	0.26199	7.19474	0.95721	0.97861
		5.825	3.04372	3.6231	0.62971	0.53433	4.64273	0.5809			-0.42735	6.96009	0.94371	1.04608	0.33964	7.59781	1.03141	0.97861
		5.85	1.84135	3.13142	0.93979	0.90845	5.43353	0.0146			0.35499	5.95122	1.15661	1.04608	-0.15587	5.11901	0.99414	0.97861
		5.875	0.33895	5.29056	0.9103	0.90845	5.45532	-0.22623			-1.09578	8.09255	0.93427	1.04608	0.03283	5.57267	0.98943	0.97861
		5.9	0.37396	3.79502	0.81897	0.90845	5.6493	0.06601			0.27747	3.94378	0.82168	1.04608	0.07809	7.30882	0.90091	0.97861
		5.925	0.99646	4.50792	0.94738	0.90845	3.5434	0.21185			0.92504	4.26254	0.82963	1.04608	0.44241	4.0223	0.9398	0.97861
		5.95	0.27441	4.94073	0.94477	0.90845	5.27742	1.03121			0.80201	3.90537	0.94751	1.04608	0.37201	5.80703	1.05636	0.97861
		5.975	0.2254	3.85578	0.96837	0.90845	5.27922	0.32044			0.25303	4.56759	0.84321	1.04608	-0.29108	5.45591	0.97374	0.97861
		6	0.12924	3.95647	0.93246	0.90845	6.56187	0.64012			0.96347	5.18155	1.00839	1.04608	0.1513	5.60961	0.84744	0.97861
		6.025	0.31599	4.3622	0.80555	0.90845	4.40685	0.33316			-0.06438	7.73924	1.05501	1.04608	1.21206	6.73273	0.96189	0.97861
		6.05	0.88329	3.65927	0.43561	0.53433	5.50472	0.71318			-0.32013	6.13961	1.09948	1.04608	0.18583	4.6903	0.90339	0.97861
		6.075	3.49761	2.69953	0.26076	0.53433	5.61616	-0.1751			-0.62788	6.93973	0.97417	1.04608	0.47671	4.45774	1.03559	0.97861
		6.1	4.07054	1.43584	0.18388	0.53433	5.05034	0.26541			0.13721	5.17536	0.98838	1.04608	-0.22835	6.6447	1.04705	0.97861
		6.125	4.72307	1.06416	0.17666	0.53433	5.878	0.40403			0.056	4.76209	0.97436	1.04608	-0.26863	5.97764	1.03305	0.97861
		6.15	4.7173	1.01215	0.36905	0.53433	4.27289	0.38832			0.12277	4.66526	1.01054	1.04608	-0.21666	6.77288	0.98994	0.97861
		6.175	3.21216	1.87885	0.36497	0.53433	5.60776	0.10591			-0.08523	8.16912	1.20536	1.04608	0.06061	5.96542	1.01133	0.97861
		6.2	3.73683	2.14769	0.31862	0.53433	5.26957	0.51708			-1.18321	6.94489	1.12365	1.04608	-0.05838	5.20927	1.10381	0.97861
		6.225	4.52018	2.11367	0.43703	0.53433	5.08792	0.43205			-0.75147	6.82907	1.15311	1.04608	-0.53756	5.71568	1.04694	0.97861
		6.25	3.24464	2.5188	0.43415	0.53433	5.10223	0.38235			-0.68369	5.14906	1.06042	1.04608	-0.2057	4.588	1.04248	0.97861
		6.275	3.25464	2.4971	0.34103	0.53433	5.64292	0.62918			-0.32	5.61665	1.06397	1.04608	-0.17072	4.18904	0.97762	0.97861
		6.3	2.85763	1.47889	0.61426	0.53433	5.22716	-0.01471			-0.2957	4.91835	0.98723	1.04608	0.11418	4.98766	0.98135	0.97861
		6.325	2.69586	4.29289	0.49994	0.53433	4.23237	0.33675			0.09681	7.48652	1.06717	1.04608	0.11175	5.8814	0.91019	0.97861
		6.35	2.17643	2.17592	0.45272	0.53433	5.17015	-0.24095			-0.33532	5.32729	1.00597	1.04608	0.68783	6.97069	0.88935	0.97861
		6.375	2.95561	2.44489	0.47816	0.53433	5.59996	-0.00776			-0.03433	5.78764	0.89501	1.04608	0.57513	4.62266	0.93975	0.97861
		6.4	3.54347	3.24688	0.47134	0.53433	4.80485	0.39384			0.61858	5.27345	0.84981	1.04608	0.31373	4.89325	0.95317	0.97861
		6.425	2.88104	2.56869	0.43869	0.53433	3.03146	0.03646			1.01514	5.74407	0.93496	1.04608	0.21909	4.45961	0.99235	0.97861
		6.45	2.51218	1.96336	0.65175	0.53433	4.879	0.55292			0.41239	5.92783	0.99097	1.04608	0.04778	6.19651	1.03974	0.97861
		6.475	1.78584	3.34221	0.60694	0.53433	5.67203	0.20604			0.05994	6.58	1.20944	1.04608	-0.20285	5.30716	0.99547	0.97861
		6.5	2.08419	3.21826	0.62657	0.53433	3.68297	0.26646			-1.1159	6.44399	0.94179	1.04608	0.03056	6.70845	1.01139	0.97861
		6.525	2.55426	4.28564	0.55254	0.53433	4.47347	0.22974			0.24189	3.91351	1.04984	1.04608	-0.06291	5.58767	1.06453	0.97861
		6.55	2.39052	2.95187	0.61158	0.53433	4.08851	0.37612			-0.35999	7.5835	0.92605	1.04608	-0.39411	6.50145	0.91094	0.97861
		6.575	2.23459	3.5184	0.61182	0.53433	4.8165	-0.20749			0.41476	5.19369	1.03208	1.04608	0.53251	5.44691	1.03638	0.97861
		6.6	2.0549	3.23873	0.52896	0.53433	4.89325	0.1812			-0.22141	7.12411	1.11779	1.04608	-0.21441	6.10844	0.91459	0.97861
		6.625	2.90452	3.26168	0.54226	0.53433	5.19481	0.14633			-0.91837	8.71532	1.06115	1.04608	0.46413	4.96991	0.95277	0.97861
		6.65	2.62086	3.10478	0.43332	0.53433	5.36177	0.20287			-0.42315	7.34313	1.08972	1.04608	0.23197	4.67989	1.06785	0.97861
		6.675	3.51364	2.6868	0.58443	0.53433	6.2593	0.47466			-0.54459	6.6148	1.14691	1.04608	-0.19374	3.04917	1.01077	0.97861
		6.7	2.96614	4.17139	0.5347	0.53433	5.30901	0.0792			-0.90038	7.02905	1.04613	1.04608	-0.05409	5.07839	0.90617	0.97861
		6.725	3.13953	3.60783	0.56892	0.53433	5.90532	0.27604			-0.35826	8.12469	0.92144	1.04608	0.64574	6.23643	0.92318	0.97861
		6.75	2.36045	3.11522	0.62867	0.53433	4.92597	0.1448			0.53144	6.23317	0.9547	1.04608	0.45741	5.49711	0.93087	0.97861
		6.775	2.1024	3.55945	0.50926	0.53433	5.44709	0.29239			0.20572	4.33555	0.95862	1.04608	0.51607	6.94896	0.95543	0.97861
		6.8	2.58862	2.68628	0.37157	0.53433	4.61826	0.16547			0.22768	5.2745	1.14671	1.04608	0.24606	5.27486	0.93609	0.97861
		6.825	4.54759	2.68883	0.43669	0.53433	5.174	0.26639			-0.77193	6.03367	1.08912	1.04608	0.30797	4.51093	1.00147	0.97861
		6.85	3.67434	2.84847	0.7	0.53433	5.1106	0.03392			-0.59797	7.3075	1.01341	1.04608	-0.00777	5.28284	0.94914	0.97861
		6.875	1.57839	3.68283	0.62222	0.53433	4.93458	0.94852			-0.07978	6.02913	1.18073	1.04608	0.24594	4.59006	0.96064	0.97861
		6.9	2.63536	4.34062	0.59142	0.53433	4.69135	-0.02414			-0.99148	6.47742	0.95791	1.04608	0.22206	5.41924	1.02852	0.97861
		6.925	2.07342	3.00129	0.67342	0.53433	4.49328	-0.08998			0.24021	5.46724	1.0042	1.04608	-0.15371	5.54302	0.98835	0.97861
		6.95	1.62107	3.34273	0.50342	0.53433	5.21175	0.41505			-0.02096	5.01231	1.06236	1.04608	0.08468	7.18666	0.99993	0.97861
		6.975	2.15454	2.18422	0.61894	0.53433	5.24856	-0.0805			-0.30205	5.14541	0.95859	1.04608	0.000394667	5.87817	1.02495	0.97861
		7	2.40415	3.90503	0.64917	0.53433	4.54054	-0.08248			0.26295	6.08635	1.02966	1.04608	-0.16849	6.92257	0.96683	0.97861
		7.025	2.27373	4.20725	0.67207	0.53433	6.2092	0.45012			-0.14979	5.20002	0.93349	1.04608	0.16048	4.67759	0.99873	0.97861
		7.05	1.56861	3.21483	0.6527	0.53433	5.21647	0.37391			0.34257	4.80845	1.07829	1.04608	0.0061	4.78675	1.08399	0.97861
		7.075	1.79155	3.36704	0.59935	0.53433	5.28648	0.46166			-0.38597	5.31586	1.04916	1.04608	-0.57247	7.38832	0.92771	0.97861
		7.1	2.11326	3.16139	0.5689	0.53433	5.54199	0.49892			-0.29302	6.25403	1.10865	1.04608	0.36741	4.71497	1.00307	0.97861
		7.125	1.85756	2.45131	0.53873	0.53433	5.83392	0.36766			-0.53615	5.4708	1.00628	1.04608	-0.0151	4.93338	0.88827	0.97861
		7.15	2.20949	2.58057	0.70127	0.53433	4.65183	0.4586			-0.04813	7.71749	1.08286	1.04608	0.54037	4.29588	1.01339	0.97861
		7.175	1.60476	3.7671	0.64553	0.53433	4.93313	0.05062			-0.42763	5.58861	0.99709	1.04608	-0.09027	6.82936	0.99357	0.97861
		7.2	1.95018	3.55148	0.70412	0.53433	6.6181	0.52892			0.01889	6.4758	0.9282	1.04608	0.03776	5.83377	0.94149	0.97861
		7.225	1.69857	4.04216	0.5498	0.53433	5.49404	0.36521			0.45067	5.82591	1.03471	1.04608	0.25919	4.17114	1.00549	0.97861
		7.25	2.10292	2.56812	0.64356	0.53433	5.14284	0.38649			-0.17023	5.07534	1.1221	1.04608	-0.03641	6.67253	0.98947	0.97861
		7.275	2.31072	4.172	0.54097	0.53433	4.71364	0.26817			-0.56452	5.18791	1.09567	1.04608	0.05834	5.48351	0.99989	0.97861
		7.3	2.40174	2.83052	0.44311	0.53433	5.76037	0.27559			-0.55726	6.38195	1.07427	1.04608	0.000536	4.71916	1.07304	0.97861
		7.325	3.00205	2.38864	0.46921	0.53433	5.29884	-0.34984			-0.48457	7.00929	1.13768	1.04608	-0.3367	4.94626	0.99859	0.97861
		7.35	3.20484	2.83301	0.52881	0.53433	5.63795	0.37216			-0.88728	7.33172	1.07326	1.04608	0.00876	6.21753	1.05364	0.97861
		7.375	3.05292	3.42622	0.53441	0.53433	4.41505	0.29683			-0.46626	6.83053	1.03816	1.04608	-0.27591	5.41958	1.01473	0.97861
		7.4	2.6666	3.06083	0.67246	0.53433	5.20483	1.01556			-0.22482	6.11631	1.15957	1.04608	-0.06578	4.53065	0.89002	0.97861
		7.425	1.95959	4.02321	0.59803	0.53433	5.14835	0.44025			-1.05815	7.6895	1.10564	1.04608	0.45265	3.66301	0.95554	0.97861
		7.45	2.34077	3.48254	0.53646	0.53433	4.71485	0.37921			-0.65043	6.8072	0.77006	0.53442	0.19915	4.28054	0.8628	0.97861
		7.475	2.72213	3.15042	0.45836	0.53433	4.58118	0.24631			1.84946	6.19393	0.46391	0.53442	0.71546	4.49915	0.94154	0.97861
		7.5	3.15696	2.67156	0.58293	0.53433	5.81884	0.48418			4.53358	3.92319	0.33019	0.53442	0.39796	6.40936	0.99395	0.97861
		7.525	2.86003	3.99736	0.64005	0.53433	4.68111	0.31698			4.49087	2.21381	0.38037	0.53442	0.0367	6.03387	1.0764	0.97861
		7.55	1.47893	2.6298	0.46755	0.53433	4.97957	0.15015			2.88578	1.7715	0.48446	0.53442	-0.4177	5.88506	0.92518	0.97861
		7.575	1.95917	1.7204	0.61841	0.53433	5.32819	0.44842			3.07231	2.88714	0.55018	0.53442	0.54655	6.75851	1.00243	0.97861
		7.6	2.6804	4.34387	0.59192	0.53433	5.55247	0.32927			2.91334	3.56338	0.77866	0.53442	-0.01372	5.65581	0.9104	0.97861
		7.625	1.80507	2.61827	0.54225	0.53433	4.61956	0.63784			1.12845	3.96971	0.46259	0.53442	0.50226	5.10323	1.0762	0.97861
		7.65	2.79965	3.31649	0.67139	0.53433	5.00436	0.52966			3.82605	3.29334	0.40739	0.53442	-0.33922	4.79115	1.04324	0.97861
		7.675	2.08921	4.26852	0.65567	0.53433	6.12617	0.12223			4.23125	2.90879	0.51824	0.53442	-0.26921	6.4949	1.01977	0.97861
		7.7	2.15023	4.09448	0.52388	0.53433	5.24264	0.46108			3.06315	3.29508	0.47941	0.53442	-0.12266	6.32777	0.89965	0.97861
		7.725	2.87778	3.16641	0.66	0.53433	5.00051	0.23004			3.03087	2.79113	0.34788	0.53442	0.56875	5.09874	0.98941	0.97861
		7.75	1.59457	3.09528	0.5422	0.53433	5.83212	0.57868			3.73205	1.99091	0.46705	0.53442	0.07854	7.33526	0.99408	0.97861
		7.775	1.72119	2.03849	0.63399	0.53433	5.37821	0.6205			3.71094	3.25212	0.42756	0.53442	0.03929	6.5911	0.98693	0.97861
		7.8	2.36525	4.09709	0.58857	0.53433	5.34988	0.34616			3.81067	2.84617	0.44589	0.53442	0.08627	6.514	1.03508	0.97861
		7.825	2.00088	2.86237	0.64385	0.53433	5.92464	0.40025			3.9055	3.14274	0.21042	0.53442	-0.24001	7.08171	0.97529	0.97861
		7.85	2.59178	4.68545	0.45899	0.53433	5.19727	0.10985			5.04758	1.34516	0.47555	0.53442	0.16369	6.4616	0.88753	0.97861
		7.875	3.29451	2.79502			5.28193	-0.18256			3.5487	3.21786	0.65183	0.53442	0.57472	4.5352	1.05668	0.97861
		7.9	3.42385	3.65574			5.56641	-0.01734			2.37847	4.45294	0.62039	0.53442	-0.24361	4.54166	0.99176	0.97861
		7.925	2.26711	3.17051			5.52982	0.25443			3.04764	4.98075	0.55989	0.53442	0.04594	5.52707	1.04947	0.97861
		7.95	2.6453	3.0567			5.84044	0.59616			2.48921	3.16667	0.50575	0.53442	-0.24442	5.18511	0.93102	0.97861
		7.975	2.54166	3.72372			5.59053	0.11751			3.16647	3.2401	0.50202	0.53442	0.40399	5.45246	0.89467	0.97861
		8	3.88609	2.45025			4.9947	0.20098			3.04203	3.06668	0.54274	0.53442	0.71582	6.08008	0.83594	0.97861
		8.025	5.06425	0.08962			5.10714	0.20001			2.99206	3.5514	0.61042	0.53442	0.78993	4.02495	0.98037	0.97861
		8.05	5.72776	-0.24089			5.70591	0.78037			2.51738	3.94445	0.43885	0.53442	0.06465	3.22876	0.89673	0.97861
		8.075	7.54586	-0.24677			4.8155	0.40706			2.9373	2.29716	0.49773	0.53442	0.77931	6.76724	1.00249	0.97861
		8.1	6.78464	-0.03592			3.21055	0.47877			3.13137	3.10307	0.44455	0.53442	-0.01741	7.00242	0.96651	0.97861
		8.125	6.03372	0.36169			5.40852	0.60215			3.69859	2.96015	0.526	0.53442	0.21695	6.26121	0.91049	0.97861
		8.15	6.18008	0.60672			4.51282	0.26833			3.34824	3.71556	0.55969	0.53442	0.52991	5.39025	1.02985	0.97861
		8.175	6.95463	0.06706			6.51104	0.61317			2.50696	3.18669	0.5628	0.53442	-0.12828	4.42541	0.97189	0.97861
		8.2	5.85034	0.09782			5.44705	0.98724			2.7211	3.50278	0.54807	0.53442	0.18573	6.42139	0.90902	0.97861
		8.225	6.19019	0.24379			4.99181	0.36226			3.55549	4.31179	0.54191	0.53442	0.4838	4.83389	0.98415	0.97861
		8.25	6.23299	-0.31737			5.13253	0.25809			3.05551	3.61462	0.64358	0.53442	0.09809	6.09008	0.95363	0.97861
		8.275	4.34235	0.65995			4.63526	-0.00481			2.35354	4.24978	0.50784	0.53442	0.32876	6.7607	1.01915	0.97861
		8.3	6.17838	0.11554			4.87091	-0.04347			3.04368	3.14067	0.56352	0.53442	-0.1004	5.34286	0.98341	0.97861
		8.325	6.18267	-0.35642			5.29605	0.50036			3.15417	4.07217	0.56868	0.53442	0.06652	3.94411	0.96415	0.97861
		8.35	6.05132	0.11726			4.46473	0.33698			2.82149	3.72007	0.50838	0.53442	0.18208	4.89642	0.91902	0.97861
		8.375	6.60729	0.89269			5.73247	0.48377			3.1307	3.23742	0.36204	0.53442	0.42074	4.77469	0.99174	0.97861
		8.4	5.16516	0.67141			6.53336	0.81697			3.90534	2.21622	0.45791	0.53442	0.04746	5.69809	1.06901	0.97861
		8.425	5.90271	0.24508			4.95492	0.41452			3.91611	3.308	0.51143	0.53442	-0.31486	4.87737	0.89433	0.97861
		8.45	6.89526	0.79621			5.1012	0.47333			3.56114	3.72777	0.54042	0.53442	0.60888	5.1535	0.88896	0.97861
		8.475	7.12548	-0.07815			4.77299	0.35364			2.42877	2.856	0.56942	0.53442	0.57907	4.63564	0.95228	0.97861
		8.5	6.17453	0.19404			5.33641	0.22381			3.0181	3.99122	0.63987	0.53442	0.22284	4.44674	1.04472	0.97861
		8.525	4.42409	0.27335			6.6241	0.26578			2.14093	3.80399	0.55658	0.53442	-0.20177	4.71314	0.97304	0.97861
		8.55	5.29922	0.0056			5.61013	0.12013			2.95786	3.71273	0.50716	0.53442	0.1453	5.24389	0.94055	0.97861
		8.575	6.83785	0.43874			4.78714	0.12985			3.15466	3.24631	0.58275	0.53442	0.31341	4.95846	0.94101	0.97861
		8.6	6.48505	0.14455			4.64816	0.9544			2.76957	3.86812	0.48677	0.53442	0.27693	4.41726	0.88759	0.97861
		8.625	6.51703	0.2268			6.37764	0.25093			3.2345	3.06773	0.49303	0.53442	0.3592	2.83628	0.8301	0.97861
		8.65	6.59901	0.05162			5.99568	0.25706			3.88677	3.77985	0.44686	0.53442	0.83508	4.07999	1.01917	0.97861
		8.675	5.26644	0.94765			4.74284	0.28284			3.45969	2.79498	0.5751	0.53442	-0.12763	6.78597	1.05311	0.97861
		8.7	6.50265	0.06132			5.67908	0.68093			2.39449	3.24086	0.58986	0.53442	-0.24281	4.815	0.98938	0.97861
		8.725	6.3192	-0.32078			5.03318	0.20327			2.27849	3.27693	0.61608	0.53442	0.0639	5.9533	0.96568	0.97861
		8.75	4.58329	0.31704			5.20219	0.81656			1.70221	2.73157	0.60855	0.53442	0.22395	6.30216	0.89526	0.97861
		8.775	4.73116	0.92807			5.30458	0.25062			1.77133	2.75373	0.48984	0.53442	0.69612	5.94983	0.95884	0.97861
		8.8	6.22174	0.03568			6.03369	0.38152			3.25694	3.12727	0.51035	0.53442	0.16889	3.93425	0.93262	0.97861
		8.825	6.77929	0.32309			4.40404	0.32385			3.40972	3.55387	0.4968	0.53442	0.3813	5.27778	0.98523	0.97861
		8.85	5.27891	0.18759			3.13068	0.42756			2.67895	2.6449	0.46988	0.53442	0.09498	6.33319	0.96244	0.97861
		8.875	5.41839	0.75612			3.52646	0.41706			3.857	3.41874	0.53034	0.53442	0.23733	6.08135	0.9589	0.97861
		8.9	4.95352	0.5666			3.52533	0.3894			2.81802	3.18211	0.7455	0.53442	0.25046	5.84369	1.03925	0.97861
		8.925	6.25731	0.03998			3.01821	0.01385			1.48029	4.33626	0.61992	0.53442	-0.16918	4.47912	0.93114	0.97861
		8.95	6.38744	0.44517			3.79747	0.20226			1.77332	2.89232	0.47984	0.53442	0.49046	6.63246	1.05461	0.97861
		8.975	5.39379	0.36849			5.81456	0.42771			3.42179	3.1565	0.62967	0.53442	-0.29851	5.76459	0.94371	0.97861
		9	6.42389	0.4627			5.1332	0.34924			2.08514	3.54537	0.61527	0.53442	0.28723	4.8159	0.99804	0.97861
		9.025	5.66783	-0.01244			5.25119	0.01317			2.48548	3.97491	0.56113	0.53442	0.01113	5.65796	0.91431	0.97861
		9.05	6.92393	0.24851			5.22112	0.53424			2.00457	2.56299	0.51131	0.53442	0.32422	3.45961	0.83088	0.97861
		9.075	7.27727	0.02978			6.30101	0.55272			3.15142	3.29734	0.55169	0.53442	0.66499	3.26694	0.99888	0.97861
		9.1	6.57343	0.36307			4.63591	0.40795			2.7238	3.35189	0.53143	0.53442	0.00667	5.96672	1.01274	0.97861
		9.125	5.63582	0.02967			4.55155	0.25286			2.47726	2.80964	0.48075	0.53442	-0.08663	6.88458	0.94152	0.97861
		9.15	4.65602	0.53183			6.09736	0.22664			2.96802	2.74796	0.44942	0.53442	0.41137	6.62254	0.99491	0.97861
		9.175	5.58557	0.11051			5.8473	0.08681			3.2746	2.6729	0.48728	0.53442	0.02616	5.1141	1.0243	0.97861
		9.2	4.68974	0.06771			4.53821	0.34981			2.87673	2.73399	0.41012	0.53442	-0.12418	5.23362	0.89565	0.97861
		9.225	6.25737	0.57367			4.38504	0.28432			3.97899	2.76642	0.68833	0.53442	0.70546	6.05502	0.95412	0.97861
		9.25	5.65976	0.14326			4.65992	-0.09165			2.68462	5.92912	0.45908	0.53442	0.2235	4.64767	0.9047	0.97861
		9.275	6.2964	-0.13584			4.72712	0.37785			3.01256	2.55679	0.48946	0.53442	0.60615	5.75394	1.05915	0.97861
		9.3	5.64584	0.25301			4.46519	0.39789			3.80373	3.64675	0.51387	0.53442	-0.2686	4.80938	0.984	0.97861
		9.325	5.54421	0.87128			5.42819	0.39584			2.77592	2.93427	0.43376	0.53442	0.10274	6.31919	0.95317	0.97861
		9.35	5.52832	0.14853			5.10943	0.23607			3.44648	2.64007	0.54639	0.53442	0.25706	5.23252	0.99065	0.97861
		9.375	6.50698	-0.09456			4.43582	0.0162			2.50434	3.0166	0.49248	0.53442	0.05147	5.45119	0.99007	0.97861
		9.4	6.91776	0.14168			4.74947	0.01733			3.45974	3.35714	0.54289	0.53442	0.04368	4.35422	0.99138	0.97861
		9.425	6.69479	0.13283			5.58177	0.34809			2.85408	3.38965	0.54311	0.53442	0.05384	6.19481	1.02402	0.97861
		9.45	6.11121	-0.11266			4.56009	0.33732			2.66363	3.16634	0.52578	0.53442	-0.15308	6.52612	0.99032	0.97861
		9.475	6.60362	0.01691			5.07229	0.43046			3.10603	3.44378	0.48915	0.53442	0.04226	4.32315	1.01767	0.97861
		9.5	6.79681	0.16369			4.72326	0.30888			3.58547	3.43309	0.57718	0.53442	-0.09767	5.62428	1.03809	0.97861
		9.525	6.69492	0.26663			4.38502	0.51209			2.38909	3.26125	0.61587	0.53442	-0.211	5.75055	0.88543	0.97861
		9.55	5.02452	-0.05393			4.55068	0.80071			2.12341	3.4044	0.62989	0.53442	0.58094	4.48973	1.00904	0.97861
		9.575	6.06818	0.41176			4.62989	0.12315			2.29606	3.90767	0.59845	0.53442	-0.03975	4.43728	1.0098	0.97861
		9.6	6.65302	0.1851			5.37753	0.54046			2.48	3.69599	0.52021	0.53442	-0.03494	3.59929	0.97794	0.97861
		9.625	7.21574	0.632			5.85273	0.04535			2.65168	2.87502	0.48957	0.53442	0.11914	5.28187	1.02307	0.97861
		9.65	6.9633	0.35119			4.60452	0.18448			3.61934	3.47142	0.56836	0.53442	-0.13955	6.18857	1.01367	0.97861
		9.675	6.31381	0.15221			5.40925	0.45841			3.36797	4.43477	0.58512	0.53442	-0.07776	5.76527	0.99815	0.97861
		9.7	7.28549	0.40467			5.03867	0.28884			2.65831	3.74903	0.58369	0.53442	0.01125	6.06207	1.04173	0.97861
		9.725	6.36034	0.29589			5.76511	0.19065			3.45836	4.84887	0.40154	0.53442	-0.1963	4.90093	0.97384	0.97861
		9.75	6.76081	0.12597			5.44607	0.13122			3.14956	2.11325	0.49504	0.53442	0.11946	4.44768	0.95552	0.97861
		9.775	6.53853	0.47284			6.05514	0.49904			3.05873	2.99862	0.58983	0.53442	0.24667	5.29845	0.95899	0.97861
		9.8	6.96272	0.55745			5.73846	0.42741			3.05052	4.38669	0.52946	0.53442	0.20794	4.86217	0.93771	0.97861
		9.825	7.3411	0.40212			5.08705	0.35067			2.30649	2.59533	0.47713	0.53442	0.34199	5.14798	0.96179	0.97861
		9.85	6.13991	0.00506			5.76883	0.36064			3.53698	3.2275	0.54825	0.53442	0.19916	5.01302	1.06231	0.97861
		9.875	5.95447	0.13786			5.76293	0.41493			2.76612	3.35699	0.54591	0.53442	-0.28859	4.92044	0.99562	0.97861
		9.9	5.60186	-0.32061			4.6658	0.84449			2.62535	3.15624	0.58198	0.53442	0.02234	5.0743	1.03498	0.97861
		9.925	4.96408	-0.04916			5.05038	0.70449			2.69025	3.74544	0.48679	0.53442	-0.17949	5.31117	0.99315	0.97861
		9.95	7.52098	-0.19854			5.77425	0.11002			3.54922	3.36645	0.55532	0.53442	0.03802	5.5136	0.93184	0.97861
		9.975	7.69155	0.35647			5.915	0.47667			2.88336	3.60079	1.06157	1.11685	0.3594	4.91372	0.91606	0.97861
		10	6.04443	-0.14876			4.6134	0.31012			-0.37676	6.49551	1.12903	1.11685	0.45625	4.97918	0.993	0.97861
		10.025	5.70099	0.31308			5.15249	0.14099			-0.78134	6.83688	1.05511	1.11685	0.0358	5.07798	1.18265	0.97861
		10.05	4.6771	-0.1249			4.67859	0.66454			-0.3933	7.52954	1.19684	1.11685	-0.58207	3.76894	0.92325	0.97861
		10.075	6.40385	-0.00772			4.84332	0.34503			-0.77009	4.6824	1.158	1.11685	0.35749	4.30013	0.87956	0.97861
		10.1	6.90162	-0.02641			4.99226	0.18685			-0.90939	6.66506	0.96627	1.11685	0.61216	4.4707	0.8404	0.97861
		10.125	4.62683	-0.06386			5.60545	0.69928			0.15248	4.36844	1.16441	1.11685	0.87432	4.60382	1.00955	0.97861
		10.15	6.52425	0.30128			5.94629	-0.01763			-0.77931	5.51942	1.12383	1.11685	-0.03994	4.22219	0.9183	0.97861
		10.175	7.40208	-0.0265			5.01621	0.09282			-0.7466	6.77569	1.06055	1.11685	0.48334	5.43249	0.97981	0.97861
		10.2	7.21281	0.38599			5.3261	0.48884			-0.38856	6.80597	1.08132	1.11685	0.10482	5.08797	0.98427	0.97861
		10.225	6.73817	0.57181			4.81882	-0.0992			-0.65478	8.70697	1.15166	1.11685	0.06902	4.31935	0.90915	0.97861
		10.25	6.49947	0.25047			5.16811	0.09948			-0.93445	7.09612	1.29531	1.11685	0.48427	4.84624	0.9354	0.97861
		10.275	6.32865	0.19908			5.35536	0.28573			-1.39907	6.1367	1.18482	1.11685	0.41665	6.03305	0.92683	0.97861
		10.3	5.60827	0.16882			5.27706	0.5141			-1.06061	6.79926	1.32317	1.11685	0.4281	5.42232	0.9831	0.97861
		10.325	7.78832	0.94076			5.59573	0.34016			-1.82651	7.47837	1.35065	1.11685	0.11175	6.50228	0.97936	0.97861
		10.35	4.86227	0.02867			5.21741	0.82537			-1.46985	5.66158	1.228	1.11685	0.1193	5.66108	1.05751	0.97861
		10.375	7.04568	-0.18373			5.78179	0.50783			-1.02022	5.49493	0.8665	1.11685	-0.24915	4.58138	1.09204	0.97861
		10.4	6.74782	0.10476			4.87246	0.16631			0.62088	4.02984	0.56146	0.53442	-0.45066	5.34697	0.94958	0.97861
		10.425	6.1178	-0.41262			5.88385	0.39924			2.08044	2.66361	0.53063	0.53442	0.24495	4.61309	0.96943	0.97861
		10.45	6.40274	0.20798			5.7602	0.69625			2.97664	3.36518	0.60702	0.53442	0.18531	5.87711	0.83536	0.97861
		10.475	6.41986	0.08757			5.82603	0.64072			2.58044	3.98585	0.60928	0.53442	1.06355	5.39619	0.94984	0.97861
		10.5	6.84791	-0.35005			5.35623	0.69796			2.48401	3.87359	0.60308	0.53442	0.30851	5.84233	1.03601	0.97861
		10.525	6.17712	-0.06061			5.39337	0.01232			1.87166	2.84373	0.58299	0.53442	-0.21473	6.17706	1.02776	0.97861
		10.55	7.88707	0.10413			4.66301	0.63609			2.63028	3.67725	0.55433	0.53442	-0.18021	6.67106	0.94803	0.97861
		10.575	7.51954	0.59015			4.77917	1.07748			2.0541	2.55492	0.35116	0.53442	0.28908	5.27347	0.92218	0.97861
		10.6	5.62724	0.09239			4.79364	0.32785			4.15841	2.25056	0.2999	0.53442	0.40255	4.77014	1.01406	0.97861
		10.625	4.6714	0.03279			5.20089	0.08017			4.3361	1.85748	0.57828	0.53442	-0.07235	5.21794	1.02042	0.97861
		10.65	6.24649	-0.10797			4.23497	0.13905			3.40699	4.67182	0.48989	0.53442	-0.1111	5.55264	0.96877	0.97861
		10.675	6.06427	0.37486			4.99257	0.27364			3.52237	3.38273	0.60349	0.53442	0.20002	6.20483	0.9652	0.97861
		10.7	7.05821	-0.18321			5.07794	0.19061			2.38896	3.63595	0.55142	0.53442	0.20316	5.63489	1.00196	0.97861
		10.725	6.96656	0.97879			6.39884	0.35811			2.85383	3.50809	0.62553	0.53442	-0.0099	5.06893	0.97886	0.97861
		10.75	7.25699	0.65338			5.86176	0.60524			1.50707	2.51748	0.89046	0.53442	0.08236	3.8134	1.0012	0.97861
		10.775	6.30136	0.07213			5.43248	0.34795			0.66934	5.44125	0.63791	0.53442	-0.00651	5.42655	1.00785	0.97861
		10.8	6.74802	-0.12361			3.3871	-0.1881			2.65163	4.67155	0.64647	0.53442	-0.04444	5.70378	1.01416	0.97861
		10.825	6.7219	0.00112			4.98744	0.15711			2.27255	4.15566	0.64498	0.53442	-0.08595	6.15615	0.91909	0.97861
		10.85	7.11285	0.58702			5.26099	0.64007			2.4767	4.4996	0.46327	0.53442	0.64044	7.27489	0.96871	0.97861
		10.875	7.81343	0.52353			4.99278	0.21177			3.45223	2.9798	0.57506	0.53442	0.16919	5.23786	0.93058	0.97861
		10.9	7.61879	-0.20371			5.53059	0.39583			2.68425	3.63256	0.38083	0.53442	0.42079	5.6403	1.00882	0.97861
		10.925	6.87283	0.47206			5.16009	0.09644			3.64388	2.24122	0.57008	0.53442	-0.05553	6.34798	1.00593	0.97861
		10.95	6.55095	0.07346			4.57183	0.46784			2.78506	3.69295	0.93751	1.11685	-0.03809	6.46138	0.99342	0.97861
		10.975	8.8286	0.57524			5.75696	0.26255			0.4897	7.34622	1.07748	1.11685	0.03052	4.61053	1.05289	0.97861
		11	6.97961	0.32588			5.91335	0.27862			-0.38396	5.33941	0.93151	1.11685	-0.27421	5.45875	1.01004	0.97861
		11.025	6.62297	0.49754			5.08989	0.33123			0.54814	7.45482	0.54128	0.53442	-0.04454	4.48035	1.02727	0.97861
		11.05	6.74917	-0.05762			5.09026	0.55496			2.2281	2.62911	0.58496	0.53442	-0.12289	4.62913	0.97764	0.97861
		11.075	6.59971	0.2985			5.37219	0.02804			1.9879	2.80178	0.65924	0.53442	0.12087	5.28571	1.02017	0.97861
		11.1	6.6537	0.15432			6.66737	0.42509			2.54984	4.9329	0.56947	0.53442	-0.1282	6.48382	1.07543	0.97861
		11.125	6.58937	0.0214			5.36993	0.09407			2.43901	3.22618	0.59376	0.53442	-0.39145	5.58087	0.98751	0.97861
		11.15	7.73501	0.03561			4.74568	0.32522			2.39647	3.50275	0.51067	0.53442	0.08766	6.92972	1.01739	0.97861
		11.175	6.47671	0.29298			4.64927	0.54912			3.78295	3.94785			-0.09907	5.79682	0.95627	0.97861
		11.2	6.9892	0.17698			5.38587	0.39122			2.26103	2.65093			0.31657	6.922	1.0768	0.97861
		11.225	6.50721	0.11408			4.70226	0.27182			2.59953	3.95247			-0.39947	5.60105	1.03012	0.97861
		11.25	8.18045	0.72424			4.62689	0.24956			3.03266	3.29855			-0.20893	7.14503	1.00437	0.97861
		11.275	5.55756	1.0201			4.73536	0.10531			2.21019	2.46308			-0.02897	6.65838	1.02338	0.97861
		11.3	6.62314	0.10665			5.24297	0.15783			2.72005	3.34749			-0.13884	6.07711	0.97684	0.97861
		11.325	6.95677	-0.16047			4.74797	0.65892			-1.07938	0.94739			0.13056	5.50576	1.07569	0.97861
		11.35	6.58281	0.02179			5.11028	0.75313			-1.0382	0.36382			-0.4564	6.4864	0.97374	0.97861
		11.375	6.17839	-0.2444			4.76379	0.00225			-1.34163	-0.67262			0.16563	6.1429	0.99448	0.97861
		11.4	6.9158	0.02828			5.88329	-0.26669			-2.13669	-0.10442			0.03459	6.22664	0.94151	0.97861
		11.425	6.25235	0.00506			5.93977	0.38557			-1.25599	0.10446			0.40382	6.50057	0.96801	0.97861
		11.45	5.07329	0.75265			5.97811	0.25212			-1.29558	1.66646			0.24858	7.52082	0.98571	0.97861
		11.475	6.73401	-0.12869			5.78688	0.40547			-1.73379	0.59459			0.08647	5.96448	1.00045	0.97861
		11.5	7.50313	1.15472			5.25065	0.29172			-1.94011	-0.17371			-0.00273	6.08671	0.98242	0.97861
		11.525	7.17566	0.15431			6.61787	0.63189			-2.10965	0.28874			0.10461	5.84694	1.02161	0.97861
		11.55	7.07178	-0.23379			5.61716	0.31701			-2.1007	0.92406			-0.10593	5.00848	1.05972	0.97861
		11.575	7.27647	0.07946			4.97019	0.62844			-1.29103	0.87977			-0.29308	5.20044	1.04154	0.97861
		11.6	6.9436	0.24802			4.64684	0.47117			-1.77661	0.50969			-0.19544	4.89986	0.88793	0.97861
		11.625	6.25681	0.39465			5.40122	0.75647			-1.44165	-0.53776			0.61113	4.84216	0.87603	0.97861
		11.65	4.44822	0.000518			4.57275	0.59132			-1.20871	0.13893			0.77378	5.46797	1.05475	0.97861
		11.675	6.35264	0.3687			6.4861	0.35243			-1.84612	1.2944			-0.32027	6.17009	1.0114	0.97861
		11.7	6.80182	-0.16997			4.50663	0.51594			-1.47826	-0.19733			-0.06573	5.82926	0.99974	0.97861
		11.725	6.90576	0.05948			4.98933	-0.20851			-1.3654	0.56239			0.00169	6.51335	1.07271	0.97861
		11.75	6.45517	0.26039			5.72695	0.15021			-0.96625	0.70831			-0.47241	6.96986	0.96285	0.97861
		11.775	7.21989	-0.15227			5.8163	0.13001			-1.45982	0.01789			0.27337	7.08445	1.09539	0.97861
		11.8	4.72319	0.30119			5.96018	0.5847			-1.0615	0.41507			-0.43881	5.03906	0.97544	0.97861
		11.825	7.35612	-0.47299			4.70998	0.44571			-2.08175	0.62531			0.15464	6.1429
		11.85	6.73461	-0.21377			4.36175	0.2591			-1.90736	0.67421			0.19141	5.65474
		11.875	6.3642	-0.24845			4.51706	0.29406			-1.66832	0.11638			-0.17618	5.10579
		11.9	6.63233	0.45936			5.56513	0.70233			-1.62037	1.36966			-0.0764	5.44675
		11.925	6.96418	-0.06231			5.85552	0.5353			-2.04155	-0.2309			0.05528	5.04265
		11.95	6.07049	0.26428			5.51596	0.55667			-1.30428	0.5519			2.47839	4.45909
		11.975	6.06684	-0.29203			5.7014	0.27293			-1.92449	0.67617			4.75781	-0.00305
		12	5.07213	0.47153			4.96552	0.57948			-1.23403	0.07075			4.58502	0.14512
		12.025	7.20263	0.51859			5.10366	0.45866			-1.81056	1.13507			3.63032	0.11603
		12.05	7.47548	-0.0777			5.44177	0.57096			-1.68769	0.14434			4.82415	-0.27949
		12.075	7.00459	0.3475			6.75654	0.09227			-1.98045	-0.32035			4.44901	0.62759
		12.1	5.65703	0.01744			4.68368	-0.07141			-1.47481	0.36086			5.75722	0.23882
		12.125	7.04129	0.36618			4.62988	0.18151			-1.48209	0.5658			5.15223	0.05822
		12.15	6.83652	0.17335			5.69998	0.38087			-1.59747	0.59389			5.88989	0.63208
		12.175	6.75716	0.38927			5.82344	0.74183			-1.69126	0.33176			5.24331	0.65258
		12.2	5.04304	0.48729			5.1132	0.86306			-0.88237	0.44476			4.95401	-0.15455
		12.225	6.02578	0.1997			4.54402	0.58306			-1.23411	0.53692			5.49698	0.40562
		12.25	6.79086	0.15768			6.69869	0.40529			-1.69912	0.02558			4.42645	-0.78694
		12.275	6.74037	-0.08544			4.3247	-0.13655			-1.62854	-0.25072			5.385	-0.41684
		12.3	7.06791	0.50871			5.22752	0.12176			-1.70719	0.4811			5.04164	0.20485
		12.325	6.67823	0.8696			6.33945	0.19953			-1.46097	0.39265			5.48454	-0.07013
		12.35	6.35298	-0.06617			6.07237	0.7339			-1.51141	0.14429			5.10335	0.35462
		12.375	7.12321	0.06252			5.93185	0.08643			-1.08942	0.56234			4.75774	0.37972
		12.4	6.3766	0.78254			4.46675	0.30263			-0.88842	0.18519			4.6467	-0.38554
		12.425	4.56347	0.52481			4.90397	0.32469			-0.96087	0.32402			4.67215	0.31368
		12.45	6.16901	0.20257			5.2123	0.24857			-1.60845	-0.0364			5.01254	-0.49726
		12.475	6.71286	0.31583			4.91176	0.00453			-1.21961	0.21852			4.1289	0.19433
		12.5	6.29705	0.20205			4.92329	0.59713			-1.62955	0.38285			6.07334	0.3109
		12.525	8.15841	0.23916			5.68912	0.36301			-1.82203	1.20928			5.54746	0.19798
		12.55	6.79388	-0.03984			4.83171	0.42177			-1.63816	0.60651			5.46621	0.6377
		12.575	6.79137	0.31041			6.59784	0.48059			-1.41069	0.36489			4.64838	-0.10647
		12.6	6.38394	0.72863			5.49459	0.69497			-1.42814	0.51999			3.72136	-0.05769
		12.625	6.94471	0.0399			5.53984	0.44691			-1.61203	-0.03653			5.35469	0.39143
		12.65	4.50194	0.10512			4.35827	0.02583			-0.98819	0.61354			3.83416	-0.68786
		12.675	5.41554	0.3452			4.51582	0.54293			-1.39665	0.65917			4.81049	-0.09084
		12.7	4.66089	-0.05176			4.90236	0.15706			-0.82598	0.304			5.01949	0.60741
		12.725	7.16329	-0.09933			3.98371	0.38673			-1.09109	0.79045			5.14453	0.25209
		12.75	7.6977	0.36378			4.95781	0.32164			-1.59491	0.61147			5.09156	0.47318
		12.775	6.44279	-0.08242			5.19854	0.2626			-1.16327	0.65966			5.63628	0.08981
		12.8	6.86695	0.47641			6.01335	0.54333			-1.47386	0.68877			5.29613	0.64913
		12.825	8.61033	0.26217			4.71522	0.1244			-1.59842	0.31501			5.34712	-0.60119
		12.85	7.32975	0.25278			5.66467	0.13737			-1.79108	-0.27438			4.00809	0.13049
		12.875	7.1449	0.18109			4.70645	0.0914			-1.31434	0.87997			5.59962	1.23877
		12.9	5.09639	-0.03221			5.81427	0.50337			-1.65145	0.25705			5.48347	-0.74727
		12.925	6.53655	0.82163			4.80879	0.22545			-1.38649	-0.29027			5.06929	0.0827
		12.95	5.66017	0.56614			6.10317	0.16197			-1.33298	0.27493			5.34397	0.34633
		12.975	5.74304	0.76882			4.85112	0.0923			-1.30788	0.32016			5.82153	0.14858
		13	6.11735	0.41223			4.89259	0.06354			-1.29339	-0.10298			5.2291	-0.59598
		13.025	7.28963	-0.25269			4.30668	0.49383			-1.35827	-0.53803			5.33288	0.44635
		13.05	6.25514	-0.16014			5.02864	0.01943			-1.75743	0.4761			5.7322	-1.08619
		13.075	7.05018	-0.35206			4.44542	0.75505			-1.68874	0.97825			5.16935	-0.03141
		13.1	5.0364	0.44832			5.04335	0.16972			-1.29849	0.13929			5.16329	-0.0081
		13.125	6.71716	0.37343			4.79999	0.27454			-1.48086	-0.62861			5.56216	0.18058
		13.15	6.48406	0.20842			5.77973	0.21414			-1.2878	0.99547			3.72667	0.58203
		13.175	5.35067	0.31846			6.90358	0.35285			-0.93177	0.29515			4.674	0.22062
		13.2	7.09502	0.08685			4.66073	0.29932			-1.61535	0.51467			5.44437	0.71206
		13.225	6.13948	0.00368			4.96658	0.63628			-1.37979	-0.11179			5.61858	-0.36929
		13.25	6.97621	0.75429			5.9403	0.17655			-1.34892	0.12762			5.70533	-0.10774
		13.275	6.0867	0.02973			5.89149	0.84563			-1.6376	0.50616			5.63878	-0.01937
		13.3	6.95825	0.1721			5.51209	0.31548			-1.23413	0.07783			4.73366	0.51824
		13.325	7.77544	0.70757			5.78844	0.67045			-1.46113	-0.31171			6.16974	0.32747
		13.35	7.62094	-0.03376			5.71637	0.27077			-1.27677	0.57104			5.69042	-0.33046
		13.375	5.44828	0.9112			5.40397	0.28664			-1.23116	0.26581			6.59086	0.03799
		13.4	6.27127	0.05585			3.46926	0.19995			-1.63429	0.44026			4.90246	0.11385
		13.425	7.83196	0.81222			5.1121	0.16388			-1.19222	0.08873			6.07133	0.01537
		13.45	6.67588	0.07103			5.64075	0.33685			-1.64838	0.20147			5.26347	0.63707
		13.475	7.445	0.49919			4.74663	0.30565			-1.55155	0.75886			5.60236	0.30881
		13.5	7.54441	0.66881			5.84325	0.2626			-1.59566	0.7287			5.10536	0.19901
		13.525	7.68058	0.16405			5.88295	-0.05157			-0.65819	1.51666			5.94006	0.10457
		13.55	6.65744	0.3244			6.58574	0.08621			-1.79233	-0.19777			5.89452	0.48712
		13.575	8.23496	0.0609			4.60948	0.31465			-1.40686	-0.08698			5.99933	0.12794
		13.6	7.5488	0.44337			3.85189	0.38213			-2.02564	0.25077			4.92374	-0.38611
		13.625	7.74422	0.55698			6.00634	0.18593			-1.40445	0.44222			5.68074	0.01559
		13.65	7.1223	0.55067			5.39396	0.0686			-1.42876	0.39909			5.60873	-0.4211
		13.675	7.72873	0.46472			2.73339	-0.19501			-1.04319	1.01577			6.81743	-0.14905
		13.7	5.4815	0.50044			2.96038	-0.07256			-1.25396	1.05037			4.79525	-0.23308
		13.725	7.60099	0.00167			4.68731	0.63126			-1.19776	1.16309			5.24335	0.50062
		13.75	7.35787	0.42855			5.65503	0.80412			-1.33397	1.56731			5.16786	0.80283
		13.775	6.23845	-0.49317			4.62794	0.25196			-0.91718	0.000714667			5.44757	0.80498
		13.8	7.96145	0.9486			5.28681	0.17521			-1.52565	1.37247			4.94911	0.31861
		13.825	7.13651	-0.11655			4.82561	0.52843			-1.59626	0.55105			6.25736	0.11037
		13.85	8.0264	0.4246			4.96968	0.40227			-1.28933	0.27658			4.7267	0.24697
		13.875	6.26857	0.28707			4.63594	0.18752			-1.05137	0.71523			5.58655	0.55256
		13.9	8.08258	0.08805			4.97717	0.40278			-1.1715	0.72447			5.59764	0.88499
		13.925	6.51697	0.28672			4.40233	0.48943			-1.70195	0.61026			6.17641	-0.57126
		13.95	7.04487	1.07759			5.52547	0.01282			-1.09085	0.26982			5.51648	-0.16834
		13.975	7.76856	-0.1039			5.01639	0.29424			-1.50569	0.41668			6.54407	-0.06622
		14	6.97652	0.34566			5.53446	0.21775			-1.34867	0.22205			5.5861	0.18939
		14.025	9.08221	-0.16102			4.71213	0.46102			-0.80977	0.33722			5.19865	0.53753
		14.05	7.33724	0.65961			6.21624	0.67789			-0.99882	0.19844			6.76367	0.98209
		14.075	7.89198	0.29699			5.7056	0.29248			-1.26654	0.69833			5.0731	0.37019
		14.1	6.91087	0.29548			5.39296	0.28624			-1.1727	0.56781			5.75763	-0.36308
		14.125	8.12951	0.67358			4.78255	0.50085			-1.50222	0.93231			5.41982	-0.11145
		14.15	9.1572	0.63933			4.60191	0.31552			-0.82115	0.45588			4.6911	0.4917
		14.175	8.96514	0.32314			6.06072	0.54984			-1.63444	0.64243			5.08448	0.35316
		14.2	1.48243	0.28515			5.99593	0.12963			-1.88532	0.3208			4.41457	1.48156
		14.225	5.78615	0.15695			5.41936	0.11812			-1.4367	0.52346			5.9123	1.36353
		14.25	7.51387	-0.20476			6.11432	0.01039			-0.86181	0.07283			6.66682	0.14196
		14.275	7.64848	0.61478			6.84692	0.48118			-2.0319	1.08041			6.14048	0.53011
		14.3	7.71604	0.98613			4.56066	-0.05149			-1.63177	0.65399			6.02124	0.3638
		14.325	7.89929	0.22884			5.9297	0.38426			-1.11691	0.24276			5.60127	0.53106
		14.35	7.10136	0.41008			4.90369	0.60093			-1.57336	1.07198			5.05779	-0.11354
		14.375	7.55687	0.46132			5.29343	-0.08057			-0.95167	0.42927			5.30634	-0.154
		14.4	6.94228	-0.07436			4.7331	0.23083			-1.7654	0.39582			5.86866	0.30801
		14.425	7.211	0.7043			5.71419	0.31729			-1.67038	-0.06315			5.16452	0.50783
		14.45	7.57165	0.36705			5.00894	0.64572			-1.5857	1.43399			5.50524	0.75626
		14.475	6.04677	0.10715			5.01416	0.51499			-1.10137	0.90081			5.25137	-0.13898
		14.5	7.9663	0.00237			5.60914	0.04346			-1.71001	-0.20867			5.82986	0.12029
		14.525	9.26345	0.08852			5.71519	0.34759			-1.41558	-0.3065			5.32899	0.48749
		14.55	7.90364	0.5236			6.28787	0.0457			-1.62186	0.04309			4.74448	-0.03406
		14.575	9.00041	0.98865			5.1139	-0.06802			-0.96059	0.79181			5.14124	0.94357
		14.6	7.49212	0.67496			5.64653	0.70872			-1.64599	0.40455			5.40832	0.1807
		14.625	7.94409	0.22526			5.44373	0.50366			-1.36668	0.62938			4.50934	0.3753
		14.65	7.5471	-0.00495			4.60277	0.18854			-1.38786	0.19132			5.19022	-0.1327
		14.675	8.39562	0.09532			5.43035	0.79206			-2.09773	0.05564			4.72831	0.49773
		14.7	7.1389	0.28532			5.1374	0.26067			-1.28527	0.00539			5.76094	0.12523
		14.725	7.76772	0.04793			5.20877	0.34237			-1.53092	0.54261			5.61497	-0.36835
		14.75	5.69699	0.31746			5.08772	0.16622			-1.62991	0.9575			4.86294	0.02744
		14.775	7.42231	0.3095			4.80751	0.60063			-0.85458	0.18946			3.95682	0.92779
		14.8	8.47262	-0.07667			5.08463	0.0828			-1.40277	-0.36199			5.05625	-0.00824
		14.825	8.13896	0.19663			4.72514	0.4043			-1.8478	0.85132			2.91313	0.04856
		14.85	8.97348	0.7625			5.57403	0.17776			-1.40045	0.62299			4.37758	-0.04453
		14.875	6.06428	0.35678			4.38653	-0.00178			-1.89311	0.41642			5.95459	0.55646
		14.9	6.63479	-0.29104			5.4381	0.53313			-1.71562	0.80389			5.0699	-0.30084
		14.925	7.49887	0.17782			4.9342	0.7107			-1.48721	1.76762			6.05649	-0.18867
		14.95	5.36129	0.03938			5.06966	0.14335			-1.54858	0.13356			5.41551	0.16117
		14.975	8.24514	0.07093			5.74252	0.13095			-1.02711	0.86407			5.30251	-0.25126
		15	6.53128	0.33833			5.90528	0.32422			-1.96177	0.75703			4.05995	-0.51297
		15.025	5.52275	0.58756			5.02083	0.31095			-1.72712	-0.22912			5.17559	0.24738
		15.05	7.56126	0.4322			6.03647	0.59096			-1.47632	-0.03593			5.4521	0.58271
		15.075	6.64332	0.46887			4.9528	0.76404			-1.30637	0.07642			4.92342	0.04999
		15.1	6.08379	0.03345			5.10258	0.88664			-1.14947	0.46479			4.28291	0.68678
		15.125	7.84285	-0.04461			5.16747	-0.19296			-1.4663	-0.18771			5.41706	0.20635
		15.15	7.17198	0.86349			5.63795	0.80404			-1.47313	-0.3697			4.33298	0.20874
		15.175	6.95575	-0.5346			2.49367	0.48699			-1.61248	0.70516			5.9147	0.53326
		15.2	7.82415	-0.07919			2.43233	-0.03421			-1.54642	0.9629			5.78493	0.39008
		15.225	6.68508	0.67697			1.86216	0.0003248			-1.3647	0.24291			4.36525	0.74996
		15.25	7.82029	0.70813			2.62422	0.24139			-1.81105	0.83003			5.41327	0.20914
		15.275	8.07333	0.32587			2.92204	-0.00688			-1.14884	0.39963			5.62606	0.11163
		15.3	6.45748	0.35875			2.5815	0.3053			-1.00109	-0.35759			5.50084	0.53774
		15.325	7.51842	0.24313			2.66258	0.09336			-0.92249	0.91875			6.56523	0.03521
		15.35	6.80602	0.36882			2.12221	0.50672			-1.67953	0.1903			5.39997	0.73608
		15.375	7.41077	-0.18673			2.5743	0.25746			-1.40603	0.3018			5.68717	0.50462
		15.4	5.08234	-0.05394			2.75144	0.1582			-1.10582	0.72457			5.24807	0.41701
		15.425	7.71034	-0.14746			2.92709	-0.081			-1.30134	-0.03189			4.72375	0.20593
		15.45	7.45276	0.0348			2.55212	0.26349			-1.68869	0.80645			5.06595	-0.01291
		15.475	5.81399	0.63673			2.4183	0.50704			-1.43585	-0.53556			5.32471	-0.01553
		15.5	7.59879	-0.04564			3.87905	0.42931			-1.50024	-0.01695			6.30612	0.04173
		15.525	6.69072	0.6485			4.99222	0.1393			-1.298	0.45263			4.90696	-0.34113
		15.55	7.62208	0.51041			5.58482	0.06951			-1.72341	0.32277			3.78329	0.08411
		15.575	6.70308	0.36427			5.47989	-0.06916			-1.73857	0.38528			6.40822	0.75384
		15.6	7.18459	-0.09416			4.96258	0.28285			-1.2054	0.13502			4.79796	0.57879
		15.625	6.16571	0.86209			5.27512	0.51087			-1.45543	0.28965			5.31155	0.12045
		15.65	5.74763	-0.06957			4.78057	0.46504			-1.68116	0.76024			5.19573	-0.13789
		15.675	7.01499	0.53805			4.9682	0.78032			-1.80973	0.18286			5.13708	0.1508
		15.7	6.84507	0.05329			5.11718	0.20737			-1.21411	0.51981			4.41443	-0.05399
		15.725	7.36582	0.88051			5.08129	0.24122			-1.91967	0.65831			4.5638	0.13961
		15.75	8.38731	0.26264			4.92322	0.53169			-1.94863	0.16242			4.58762	0.51266
		15.775	7.36576	0.23647			4.57674	0.01077			-1.97322	0.69589			5.38118	-0.34943
		15.8	7.32385	0.22121			4.95988	0.14575			-1.90197	0.84148			5.80956	0.12207
		15.825	6.9941	0.50906			4.79374	0.69709			-1.57058	1.03671			4.00091	0.45349
		15.85	7.65734	0.11543			4.57061	0.19645			-2.31491	1.19163			5.07049	0.31842
		15.875	7.34437	0.22577			6.27361	0.32098			-1.623	0.43138			4.30411	1.09962
		15.9	6.72788	0.56004			4.89484	0.36132			-1.40761	0.30503			4.52131	-0.35699
		15.925	4.81748	0.82565			6.48876	0.2169			-2.04887	0.21939			3.27047	0.30672
		15.95	5.14613	-0.13495			5.22144	0.20952			-1.5612	0.59498			5.04137	0.62477
		15.975	7.48957	0.32794			4.97766	0.38339			-1.69481	0.11764			5.05286	1.06945
		16	7.62941	0.45506			5.24888	0.26435			-2.21105	-0.06286			5.33428	-0.25771
		16.025	6.44595	0.56323			5.73661	0.27052			-1.51456	0.72964			4.31211	0.47546
		16.05	7.46217	0.38649			5.60666	0.3921			-1.3828	0.14283			4.36415	0.53218
		16.075	7.28385	0.37466			5.91428	0.14364			-1.94037	1.35685			4.69975	0.06162
		16.1	7.81973	0.18861			4.53002	0.37334			-1.85487	0.00756			5.44243	-0.17354
		16.125	4.78574	0.61769			4.93945	0.1631			-1.11186	0.22967			4.72774	0.24667
		16.15	7.58478	0.27488			5.70872	0.34362			-1.57628	0.66285			5.19233	-0.000506667
		16.175	8.13245	-0.03828			4.65874	0.68019			-1.45563	0.60726			5.52633	0.05786
		16.2	8.1748	0.25262			5.05841	0.39118			-1.35445	1.39974			5.27716	0.48404
		16.225	6.75549	0.3312			4.60199	-0.4545			-1.00466	0.2628			4.94991	0.89205
		16.25	6.90436	0.18349			4.88263	0.04652			-1.71	1.01659			5.1138	0.02303
		16.275	6.44086	0.1071			5.4816	0.05177			-1.63077	0.28268			4.78298	0.0187
		16.3	6.31135	0.20389			5.80001	0.45389			-0.75584	0.37535			4.3895	0.20438
		16.325	7.43185	-0.05953			5.59625	0.13981			-0.97239	0.38526			5.71917	-0.09104
		16.35	7.59306	0.35032			6.24741	0.68158			-2.13235	0.56896			5.29663	-0.40827
		16.375	7.09258	-0.01572			5.32701	0.41257			-1.35912	0.6702			4.65801	0.55636
		16.4	6.81688	0.8056			5.9101	0.59259			-1.31263	0.53279			4.9195	0.18965
		16.425	8.91813	0.19162			7.00135	0.47763			-0.62605	0.25223			4.97501	0.00875
		16.45	7.72006	0.74226			5.73311	0.44936			-1.89073	0.4737			5.47596	0.2233
		16.475	6.60429	0.5709			5.60472	0.01076			-2.02589	0.34406			6.07694	-0.33131
		16.5	7.63416	0.36565			5.45587	0.35221			-1.5898	0.8821			5.07348	0.14363
		16.525	8.96638	0.07444			5.3484	0.18136			-1.21866	0.25193			5.04679	0.60063
		16.55	8.05542	0.02092			5.58707	0.25527			-1.46757	0.24496			5.29706	-0.45449
		16.575	7.35994	0.61329			5.86178	0.13876			-1.19398	0.8897			5.16729	0.63592
		16.6	8.52088	-0.28903			5.87928	0.38832			-1.04686	0.1714			4.91416	0.31279
		16.625	8.00487	0.32575			5.12625	-0.13994			-1.11609	-0.11424			4.29569	0.03493
		16.65	7.21034	-0.14593			5.34761	0.47753			-1.5958	-0.12332			4.74582	-0.3977
		16.675	7.33799	0.85939			4.91846	0.07236			-1.10788	0.06149			4.46198	0.30867
		16.7	4.82201	-0.1197			6.02404	0.46277			-1.99222	0.99907			5.13234	0.80525
		16.725	7.11244	0.03608			5.63729	0.71631			-1.49076	0.52112			4.01685	0.7169
		16.75	7.00136	0.39253			5.24072	0.55674			-1.22918	0.52513			4.40963	0.55354
		16.775	6.85005	0.13841			5.89274	0.19887			-1.69213	1.78788			5.13506	0.24932
		16.8	6.07277	0.57652			6.20932	0.35544			-1.72927	0.35727			5.43361	0.48535
		16.825	5.62029	0.20919			4.66915	0.15494			-1.15934	1.15026			5.41831	0.08784
		16.85	7.37331	0.54485			5.82813	0.05972			-1.20763	0.85341			3.37276	1.41543
		16.875	8.40196	0.5772			5.08332	0.0601			-1.59614	-0.27872			5.47045	-0.04415
		16.9	7.51638	0.35041			5.14594	0.71352			-0.95819	0.66812			4.83399	-0.41944
		16.925	7.29111	0.18302			5.93748	0.78314			-1.61363	-0.03624			5.45922	0.74262
		16.95	7.7245	0.000298			5.5935	0.37532			-1.65019	-0.08866			4.07701	0.35877
		16.975	6.76036	0.75609			6.28953	0.73248			-1.39767	0.81568			6.15333	0.62607
		17	7.4262	0.543			5.29833	0.25234			-1.47912	0.05818			5.73878	0.46935
		17.025	6.30028	0.45273			6.13471	0.76812			-1.35653	0.34626			4.92931	-0.12722
		17.05	7.02477	-0.13228			5.20002	0.25511			-1.28642	0.3092			5.42486	0.22711
		17.075	8.05969	0.02023			5.44058	-0.01712			-1.39158	0.4139			5.48369	0.17499
		17.1	7.37376	0.09263			4.67277	-0.04636			-1.56487	0.50238			6.39516	0.11791
		17.125	7.18887	0.29813			4.95747	0.42552			-1.76066	0.14826			5.93602	0.39958
		17.15	7.66635	0.04092			5.31873	0.25714			-1.14124	-0.16415			5.73255	0.29261
		17.175	7.4455	0.46828			4.68347	0.28335			-1.73822	0.64055			4.04159	-0.17122
		17.2	6.81785	0.05786			4.92566	0.71077			-1.06687	0.7875			5.78302	0.37954
		17.225	7.56294	-0.06028			5.72192	0.25432			-1.06519	1.00098			5.30823	-0.30954
		17.25	7.56859	0.95499			5.85718	0.2793			-0.80769	0.14916			4.67813	0.20883
		17.275	8.25094	0.38849			5.87116	0.14357			-1.41998	0.16525			5.87232	0.39559
		17.3	8.79476	0.45373			4.37682	0.83347			-1.41205	-0.20355			4.99116	-0.03784
		17.325	7.69262	0.29061			5.29368	0.45899			-1.09011	-0.07077			5.60798	0.05066
		17.35	8.21308	0.55785			5.54189	0.54857			-1.36263	0.29916			5.59068	0.4373
		17.375	8.32521	0.35803			4.71519	0.35013			-1.65197	0.49756			4.87306	0.04914
		17.4	5.43306	0.38721			4.75716	0.17588			-1.45061	1.14512			4.85087	0.62085
		17.425	7.2783	0.86124			4.75544	0.60074			-1.14154	-0.01803			5.28358	0.08783
		17.45	8.42304	0.24871			4.80883	0.57128			-0.96292	0.17482			4.71535	0.14403
		17.475	8.26315	0.73963			5.65528	0.67402			-1.79789	0.68022			5.72456	-0.53242
		17.5	6.57838	0.33246			4.67328	0.2689			-1.94529	-0.14893			4.84083	0.51766
		17.525	7.71513	0.53335			5.44647	0.4476			-1.51463	-0.15854			4.23301	0.30203
		17.55	7.03407	0.67002			6.87437	0.54363			-1.30257	0.57151			5.89624	0.78515
		17.575	8.69988	0.16021			4.94892	0.40594			-1.92181	0.21295			6.34676	0.74515
		17.6	6.98578	0.2179			5.46383	0.52417			-1.286	0.36029			5.17394	0.12484
		17.625	7.47697	-0.05763			4.59046	0.55417			-1.10745	0.29641			6.49802	0.34678
		17.65	7.78977	0.87388			5.93197	-0.11311			-1.52148	0.2057			5.53036	-0.32162
		17.675	8.74341	0.31639			6.01397	0.34172			-0.65253	0.63724			5.00605	0.08039
		17.7	9.33088	-0.43511			5.09671	0.48012			-0.87036	0.47783			5.88431	0.50274
		17.725	7.8313	0.46747			4.73358	0.80287			-1.42489	0.82966			4.90849	0.20982
		17.75	7.01433	0.20775			4.70429	0.54232			-1.74409	0.61999			5.51361	0.19382
		17.775	8.39538	0.4209			4.11292	0.298			-1.82836	0.70662			5.2379	-0.22244
		17.8	7.91183	0.16371			4.70544	0.04715			-0.94909	1.2575			5.45097	-0.61105
		17.825	6.35131	0.2612			6.44299	0.19556			-1.57165	1.22291			3.96209	0.15341
		17.85	7.74213	-0.19375			4.85345	0.78771			-0.92243	-0.09968			5.27232	0.55363
		17.875	7.06183	0.09004			3.946	0.73622			-1.37593	0.61975			5.42619	0.67981
		17.9	6.89544	-0.20184			4.91542	-0.19123			-1.21534	-0.25766			5.09571	0.14912
		17.925	7.56407	0.64973			5.85374	0.34874			-1.29148	1.07488			5.22446	0.1403
		17.95	8.43139	0.53322			5.29276	0.00998			-1.70768	-0.73175			5.05251	-0.07289
		17.975	7.97466	0.00926			5.47009	-0.02281			-1.56401	0.7155			4.78263	-0.4635
		18	7.70871	0.5083			5.34652	0.53494			-1.50255	0.34735			5.14528	0.43821
		18.025	8.33484	0.32828			5.18899	0.46109			-1.10688	0.55713			5.37333	0.14083
		18.05	8.18846	0.71978			4.81248	0.58176			-1.02397	0.51603			5.80597	0.93173
		18.075	8.10473	0.76209			5.26823	0.05986			-2.0882	0.11828			4.41999	-0.02337
		18.1	9.17696	0.55986			5.81707	0.1945			-1.86389	0.08481			4.77108	0.36063
		18.125	8.534	0.50611			6.07926	0.28715			-0.98559	0.73131			3.4146	0.06555
		18.15	8.9542	0.37499			5.46502	0.33461			-1.2334	0.83391			5.47586	0.84514
		18.175	8.75111	0.20869			5.61018	0.36768			-1.27449	0.96069			5.52601	0.49152
		18.2	7.26272	0.5073			4.50052	0.01847			-1.96021	0.41647			5.29359	1.21159
		18.225	4.63043	-0.40467			5.24366	0.16722			-1.56623	0.4424			5.43744	0.36502
		18.25	7.18884	-0.09997			4.82692	0.93557			-1.56982	0.26903			4.46098	-0.14361
		18.275	8.28502	0.33977			4.87864	0.2989			-1.69098	0.86141			5.00341	0.87829
		18.3	8.56654	0.11579			5.34565	0.08888			-0.7949	0.16854			4.88092	0.13196
		18.325	8.66577	0.23809			5.03445	0.18843			-1.75266	-0.09874			4.54133	-0.37654
		18.35	8.30967	0.39755			4.82669	0.29227			-1.58547	0.33553			5.34403	-0.53891
		18.375	7.52171	0.2369			4.27159	0.22368			-1.20577	0.76233			5.14138	0.66842
		18.4	7.46171	0.15247			5.91566	0.05602			-0.93974	0.66769			5.8208	0.50268
		18.425	6.78144	0.62635			4.58723	0.67237			-1.28959	0.51846			4.7879	0.74453
		18.45	7.5766	0.59909			5.25523	0.15061			-1.82757	-0.02717			5.51896	0.26558
		18.475	7.81164	0.36585			4.67082	0.31377			-1.96376	0.36491			5.60564	0.38857
		18.5	8.50912	0.38141			3.33572	0.21182			-1.74495	0.40403			4.7671	-0.08829
		18.525	8.33415	0.18114			4.88009	0.58086			-2.5561	0.24152			5.27337	0.86801
		18.55	8.40812	0.74299			4.39948	0.34495			-1.70506	0.13806			5.55833	-0.1027
		18.575	8.2748	0.01252			3.47661	0.54672			-2.28518	0.70683			5.10285	1.19289
		18.6	6.31173	-0.42028			3.13508	0.64242			-1.60622	0.02704			5.64673	0.38346
		18.625	7.56061	0.15042			3.80446	0.71762			-2.34428	-0.28002			5.4608	1.03026
		18.65	7.79641	0.37381			3.60904	0.50852			-2.22252	0.7464			6.06627	0.60145
		18.675	7.90268	0.43122			5.72852	0.54685			-1.51301	0.37363			5.30901	0.10694
		18.7	6.50531	-0.16473			5.50892	0.55987			-1.93335	0.50146			6.05698	-0.00329
		18.725	6.99644	0.58029			5.2697	0.36675			-2.15544	0.97627			6.42411	0.17346
		18.75	7.94079	-0.00881			5.01469	0.1647			-2.12477	0.27053			5.59493	0.19987
		18.775	7.04501	0.27863			6.96411	0.52448			-1.80067	0.60507			4.13504	-0.02017
		18.8	4.8356	0.43953			5.32965	0.2282			-2.49017	0.78561			5.45707	0.21738
		18.825	6.80578	0.15115			5.71198	0.81136			-2.74522	0.1285			6.02758	0.07947
		18.85	6.49353	0.5802			5.29288	0.44044			-1.35984	-0.33028			4.89576	-0.03809
		18.875	6.93546	-0.00244			5.04653	0.59572			-1.69286	0.66651			5.48557	0.41581
		18.9	8.16681	0.50446			4.86509	0.22233			-1.32687	0.56221			4.74132	-0.30912
		18.925	7.39027	0.24612			5.59764	0.21572			-1.76193	1.09897			5.34768	0.27601
		18.95	8.0218	0.06924			3.96299	0.265			-1.19944	0.23538			5.64646	0.16776
		18.975	6.42224	-0.00303			4.14654	0.24901			-1.34079	-0.02688			5.01461	-0.58996
		19	6.68196	0.49974			4.49358	0.38405			-1.48866	0.4234			5.79949	0.68411
		19.025	8.3721	0.39387			5.07179	0.54308			-1.36557	0.17014			5.12947	0.34136
		19.05	8.1282	0.12453			4.62832	0.56145			-1.12916	-0.18682			5.83006	0.66452
		19.075	6.29661	0.14999			5.52598	0.31256			-1.58376	0.46626			4.66692	-0.04915
		19.1	7.79526	0.66052			5.01347	0.51922			-1.40539	0.51082			5.49774	-0.49257
		19.125	8.39616	0.70997			4.74501	-0.20393			-1.87323	0.38657			5.76321	0.48507
		19.15	7.68111	0.57932			5.31627	0.58167			-1.22195	0.22842			4.60959	0.48464
		19.175	7.20233	0.16353			5.71077	0.32134			-1.07995	0.65757			5.46077	0.0416
		19.2	8.3332	0.37665			4.95747	0.17656			-1.50551	-0.43532			5.62759	-0.05838
		19.225	7.77032	0.46275			5.43278	0.00617			-1.69011	0.18713			4.78009	-0.04797
		19.25	8.56911	0.99733			4.99805	0.43801			-1.25597	0.17229			5.11694	0.14049
		19.275	6.2214	0.25042			4.70975	0.19879			-1.09775	-0.03905			3.93819	0.16664
		19.3	8.6327	0.27524			4.80304	0.81943			-1.69223	0.57154			5.24861	0.69454
		19.325	7.87142	0.22484			5.14246	0.07111			-1.10274	0.34466			4.44928	-0.69655
		19.35	7.28541	0.2998			5.14505	0.42188			-1.1559	0.53581			4.78607	0.6452
		19.375	6.69186	0.18966			5.92586	0.33748			-1.09838	-0.01102			4.9292	0.75037
		19.4	7.51836	0.23845			5.11815	0.2636			-1.71683	0.76187			6.42882	-0.43085
		19.425	8.02392	0.44183			4.92988	-0.02119			-1.49121	-0.35465			5.15807	-0.03497
		19.45	7.03495	-0.00288			5.53284	0.36016			-0.7559	0.25069			5.03009	-0.154
		19.475	6.8824	0.72147			4.3994	0.82344			-1.52218	0.17604			6.05216	-0.00424
		19.5	7.67308	-0.1109			4.88177	0.38324			-1.77497	0.74796			5.15029	0.21066
		19.525	8.38775	0.04586			4.93278	0.40703			-1.93027	0.03997			5.13997	1.31454
		19.55	8.85767	-0.55189			6.44903	0.08386			-1.32119	0.00851			3.54766	-0.23718
		19.575	8.32096	0.30986			5.37946	0.1183			-1.15016	0.54845			5.18983	-0.33811
		19.6	8.46655	-0.22689			5.8935	0.17555			-1.59775	2.09954			5.77003	0.35579
		19.625	5.8289	-0.04928			5.4513	0.20682			-1.81903	0.39583			5.2818	0.35692
		19.65	8.01271	0.55438			5.14451	0.48377			-1.64017	1.26018			5.08043	0.21801
		19.675	8.11558	0.46518			5.03022	0.47857			-2.12653	0.10291			5.43507	-0.18362
		19.7	8.76155	0.35557			4.79287	0.77003			-1.9661	0.3703			4.08907	-0.07219
		19.725	8.25025	0.61981			5.38134	0.37574			-1.36202	0.13666			5.53771	0.02901
		19.75	9.45452	-0.13504			5.94009	0.43991			-1.17919	0.42367			6.18132	0.55792
		19.775	6.53223	0.91906			5.99402	0.36974			-1.42896	0.40683			4.56402	0.49131
		19.8	8.23502	0.26759			5.68365	0.80445			-1.52278	0.91887			5.62071	0.39595
		19.825	7.58469	-0.05544			5.16601	0.04333			-1.82116	0.08807			5.25111	0.19831
		19.85	8.37796	0.05139			5.19355	0.10624			-1.77241	0.25403			4.70106	0.29425
		19.875	7.10186	0.66545			4.92979	0.39057			-1.2614	0.48785			5.59431	0.39583
		19.9	8.16137	0.39494			4.39538	0.4803			-1.43198	0.80629			5.64903	0.48041
		19.925	7.81747	0.22351			3.92108	-0.06809			-1.18869	-0.15871			5.6225	0.04857
		19.95	7.86538	0.6068			3.15114	0.50497			-1.07563	0.37092			4.47332	0.71041
		19.975	7.33056	0.49629			6.21505	0.19044			-1.56165	-0.27167			5.06939	0.21059

## Sheet: fig3d
figure3d		Mg2+ (mM)
		FRET	0.001	1	5	100
		-0.21	2.86051e-05	0.000326188	0.000321094	0.000158746
		-0.2	0	8.05403e-06	5.94619e-06	8.58086e-06
		-0.19	0	8.05403e-06	5.94619e-06	2.14521e-06
		-0.18	4.08644e-06	8.05403e-06	8.91928e-06	8.58086e-06
		-0.17	8.17287e-06	1.61081e-05	1.18924e-05	6.43564e-06
		-0.16	0	1.61081e-05	2.37847e-05	8.58086e-06
		-0.15	8.17287e-06	3.22161e-05	1.48655e-05	8.58086e-06
		-0.14	8.17287e-06	2.01351e-05	8.91928e-06	8.58086e-06
		-0.13	1.22593e-05	2.01351e-05	2.37847e-05	1.28713e-05
		-0.12	8.17287e-06	2.01351e-05	5.05426e-05	1.07261e-05
		-0.11	1.63457e-05	5.63782e-05	3.56771e-05	1.71617e-05
		-0.1	1.63457e-05	5.63782e-05	4.16233e-05	2.35974e-05
		-0.09	1.63457e-05	3.22161e-05	3.86502e-05	3.0033e-05
		-0.08	1.63457e-05	7.24862e-05	4.16233e-05	1.93069e-05
		-0.07	2.45186e-05	9.26213e-05	4.45964e-05	3.43234e-05
		-0.06	6.94694e-05	8.85943e-05	8.32466e-05	6.65016e-05
		-0.05	4.08644e-05	0.000112756	0.000101085	8.36633e-05
		-0.04	3.67779e-05	0.000116783	0.000110004	9.22442e-05
		-0.03	8.58152e-05	0.000221486	0.000148655	0.000124422
		-0.02	0.000159371	0.000193297	0.000237847	0.000133003
		-0.01	0.000249273	0.000342296	0.000258659	0.000128713
		0	0.000237013	0.000386593	0.000276498	0.000195214
		0.01	0.000384125	0.000467134	0.000398395	0.000223102
		0.02	0.000543496	0.000744997	0.000561915	0.000242409
		0.03	0.00076825	0.000962456	0.000665973	0.000336799
		0.04	0.00109	0.00119	0.00091274	0.000343234
		0.05	0.00172	0.002	0.00161	0.000834488
		0.06	0.00263	0.00297	0.00224	0.00113
		0.07	0.00369	0.00374	0.00282	0.00139
		0.08	0.00457	0.00485	0.00326	0.00154
		0.09	0.00639	0.00553	0.00392	0.00182
		0.1	0.00809	0.00655	0.00466	0.00213
		0.11	0.01058	0.00791	0.00572	0.00254
		0.12	0.01331	0.00923	0.00658	0.00271
		0.13	0.01639	0.01098	0.0075	0.0033
		0.14	0.01999	0.0118	0.00843	0.00352
		0.15	0.02333	0.01393	0.00993	0.00408
		0.16	0.02758	0.0145	0.01078	0.00442
		0.17	0.0306	0.01674	0.01134	0.00491
		0.18	0.03472	0.01823	0.01252	0.00541
		0.19	0.03654	0.01898	0.01344	0.0057
		0.2	0.03906	0.02021	0.0144	0.00599
		0.21	0.04082	0.02119	0.01513	0.00619
		0.22	0.04185	0.02156	0.01542	0.00668
		0.23	0.0413	0.02216	0.01599	0.00715
		0.24	0.04094	0.02196	0.01572	0.00744
		0.25	0.03885	0.02233	0.01595	0.00743
		0.26	0.0372	0.02124	0.01571	0.00743
		0.27	0.03532	0.02064	0.01591	0.00784
		0.28	0.0324	0.02042	0.01562	0.00789
		0.29	0.02995	0.01863	0.0154	0.00824
		0.3	0.0281	0.01794	0.01457	0.0083
		0.31	0.02579	0.01691	0.01382	0.00848
		0.32	0.02359	0.01599	0.01351	0.00845
		0.33	0.02181	0.01422	0.01311	0.00842
		0.34	0.01947	0.01384	0.01232	0.00855
		0.35	0.01847	0.01301	0.01158	0.0088
		0.36	0.01666	0.01161	0.01094	0.00869
		0.37	0.01543	0.01157	0.01065	0.0086
		0.38	0.01399	0.01066	0.00991	0.00873
		0.39	0.01304	0.00998	0.00971	0.00851
		0.4	0.01141	0.00945	0.00915	0.00852
		0.41	0.01064	0.00966	0.0089	0.00824
		0.42	0.00988	0.00887	0.00855	0.00821
		0.43	0.00846	0.00863	0.00817	0.0078
		0.44	0.00819	0.00869	0.00821	0.00757
		0.45	0.0075	0.00839	0.00782	0.00748
		0.46	0.00686	0.00836	0.00755	0.00722
		0.47	0.0067	0.0078	0.00739	0.00707
		0.48	0.00619	0.00776	0.00716	0.00688
		0.49	0.00561	0.00809	0.00666	0.00672
		0.5	0.00537	0.00761	0.00646	0.00648
		0.51	0.0051	0.0075	0.00646	0.00636
		0.52	0.00461	0.00779	0.00591	0.00644
		0.53	0.0045	0.00745	0.00591	0.00596
		0.54	0.00419	0.00741	0.00612	0.0062
		0.55	0.00412	0.00783	0.00595	0.00615
		0.56	0.00388	0.00778	0.00635	0.00602
		0.57	0.0036	0.00772	0.00599	0.00623
		0.58	0.00316	0.00784	0.00588	0.00597
		0.59	0.00321	0.00762	0.00608	0.00614
		0.6	0.0031	0.00743	0.00593	0.00606
		0.61	0.00279	0.0078	0.00579	0.00609
		0.62	0.00264	0.00761	0.00569	0.00606
		0.63	0.00264	0.0076	0.00562	0.00607
		0.64	0.00227	0.0078	0.0056	0.00593
		0.65	0.0023	0.00746	0.0057	0.00593
		0.66	0.00213	0.00766	0.00564	0.00564
		0.67	0.00206	0.00782	0.00542	0.00563
		0.68	0.00202	0.00766	0.00565	0.00556
		0.69	0.0018	0.00757	0.00589	0.00545
		0.7	0.00178	0.00756	0.00578	0.0054
		0.71	0.00171	0.00757	0.00564	0.00513
		0.72	0.00181	0.00775	0.00577	0.00518
		0.73	0.00168	0.00749	0.00581	0.00489
		0.74	0.00162	0.00755	0.00605	0.00482
		0.75	0.00174	0.00745	0.00624	0.00464
		0.76	0.00157	0.00767	0.00596	0.00478
		0.77	0.00157	0.00776	0.0063	0.00486
		0.78	0.0015	0.00763	0.00671	0.00476
		0.79	0.0014	0.00794	0.00694	0.00507
		0.8	0.00135	0.00782	0.00709	0.0052
		0.81	0.00134	0.00802	0.00721	0.00535
		0.82	0.00108	0.0077	0.00748	0.00561
		0.83	0.00105	0.00857	0.00805	0.00601
		0.84	0.000874497	0.00806	0.00841	0.00668
		0.85	0.00093988	0.00828	0.00891	0.00692
		0.86	0.000858152	0.00854	0.00939	0.00776
		0.87	0.000747818	0.00858	0.01017	0.00908
		0.88	0.000645657	0.00844	0.01067	0.00957
		0.89	0.000662003	0.00848	0.01122	0.01107
		0.9	0.000698781	0.00832	0.01201	0.01283
		0.91	0.000563928	0.00821	0.01361	0.01453
		0.92	0.000608879	0.00814	0.01489	0.01656
		0.93	0.000559842	0.00786	0.01593	0.01967
		0.94	0.000510805	0.00751	0.01794	0.0226
		0.95	0.000576188	0.00698	0.01965	0.02656
		0.96	0.00058436	0.00651	0.02073	0.03091
		0.97	0.000604793	0.00622	0.02097	0.03362
		0.98	0.000502632	0.00562	0.02038	0.03678
		0.99	0.000429076	0.00472	0.01876	0.03707
		1	0.000490372	0.00433	0.01622	0.03452
		1.01	0.000429076	0.00377	0.01299	0.03032
		1.02	0.000359606	0.0032	0.01052	0.02636
		1.03	0.000306483	0.00266	0.00866	0.02136
		1.04	0.000273791	0.00246	0.00685	0.01764
		1.05	0.000286051	0.00215	0.0059	0.01468
		1.06	0.000200235	0.00185	0.00504	0.01208
		1.07	0.00017163	0.00154	0.00405	0.01023
		1.08	0.000147112	0.00147	0.00358	0.00901
		1.09	0.000106247	0.00127	0.00309	0.00754
		1.1	9.80745e-05	0.00112	0.00273	0.00659
		1.11	0.000118507	0.00107	0.00219	0.00573
		1.12	7.35559e-05	0.000942321	0.00203	0.00493
		1.13	7.35559e-05	0.000885943	0.00161	0.00435
		1.14	8.58152e-05	0.0007007	0.00157	0.00384
		1.15	6.5383e-05	0.000672511	0.00133	0.00337
		1.16	5.31237e-05	0.000616133	0.00127	0.0029
		1.17	4.49508e-05	0.000652376	0.00099004	0.00269
		1.18	7.35559e-05	0.000527539	0.00103	0.00242
		1.19	6.5383e-05	0.000451025	0.000853278	0.00213
		1.2	4.08644e-05	0.000414782	0.000660027	0.00178
		1.21

## Sheet: fig3e
figure3e			Mg2+ (mM)
			FRET	0.001	1	5	100
			-0.21	6.61187e-05	0.000290738	0.000130269	7.60566e-05
			-0.2	3.00539e-06	4.54278e-06	6.35456e-06	0
			-0.19	0	1.1357e-05	3.17728e-06	5.24528e-06
			-0.18	0	1.36283e-05	1.27091e-05	1.31132e-05
			-0.17	3.00539e-06	1.58997e-05	1.27091e-05	2.62264e-06
			-0.16	0	1.1357e-05	1.58864e-05	1.04906e-05
			-0.15	3.00539e-06	1.58997e-05	1.27091e-05	5.24528e-06
			-0.14	0	1.58997e-05	2.06523e-05	7.86792e-06
			-0.13	1.5027e-05	2.27139e-05	2.85955e-05	7.86792e-06
			-0.12	3.00539e-06	3.40709e-05	2.2241e-05	7.86792e-06
			-0.11	1.20216e-05	4.31564e-05	1.90637e-05	1.57358e-05
			-0.1	2.40432e-05	4.54278e-05	5.08365e-05	1.83585e-05
			-0.09	1.80324e-05	4.0885e-05	5.24251e-05	3.40943e-05
			-0.08	2.70486e-05	8.40414e-05	5.56024e-05	2.88491e-05
			-0.07	4.20755e-05	0.000102213	6.99002e-05	4.19623e-05
			-0.06	5.10917e-05	0.000106755	9.05525e-05	5.24528e-05
			-0.05	6.01079e-05	0.000158997	0.000115971	6.81887e-05
			-0.04	8.71564e-05	0.00014764	0.000142978	9.70377e-05
			-0.03	0.000141254	0.000177168	0.000193814	0.000125887
			-0.02	0.000198356	0.000256667	0.000209701	0.000146868
			-0.01	0.000249448	0.000313452	0.000246239	0.000167849
			0	0.000384691	0.000333894	0.000374919	0.000217679
			0.01	0.000441793	0.000565576	0.000508365	0.000288491
			0.02	0.000628127	0.000583747	0.000519485	0.00036717
			0.03	0.000847521	0.000781358	0.000735541	0.000437981
			0.04	0.00114	0.00109	0.000991312	0.000647792
			0.05	0.00212	0.00171	0.00171	0.00113
			0.06	0.00321	0.00261	0.00252	0.00168
			0.07	0.00425	0.00339	0.003	0.00197
			0.08	0.00545	0.00407	0.00361	0.00248
			0.09	0.00697	0.0048	0.00457	0.00303
			0.1	0.00872	0.00571	0.00533	0.00353
			0.11	0.01104	0.0066	0.00642	0.00435
			0.12	0.01355	0.0075	0.00757	0.00506
			0.13	0.01646	0.00845	0.00857	0.00622
			0.14	0.01929	0.00887	0.00957	0.00723
			0.15	0.02222	0.01049	0.01088	0.00812
			0.16	0.02573	0.01098	0.01191	0.00898
			0.17	0.02813	0.01172	0.01276	0.00988
			0.18	0.03066	0.01244	0.01374	0.01075
			0.19	0.033	0.01258	0.01437	0.01058
			0.2	0.03483	0.01285	0.01458	0.01083
			0.21	0.03585	0.01301	0.01452	0.01069
			0.22	0.03618	0.01273	0.0142	0.01063
			0.23	0.03597	0.01255	0.01423	0.00958
			0.24	0.03521	0.01251	0.01361	0.00878
			0.25	0.03303	0.01212	0.01273	0.00826
			0.26	0.03181	0.01198	0.0121	0.00779
			0.27	0.03004	0.01147	0.01138	0.00681
			0.28	0.02804	0.01121	0.01028	0.00666
			0.29	0.02607	0.0109	0.00967	0.00572
			0.3	0.02492	0.01043	0.00893	0.00547
			0.31	0.02262	0.01037	0.00794	0.00491
			0.32	0.02073	0.01047	0.00744	0.00453
			0.33	0.01898	0.01006	0.00698	0.00394
			0.34	0.01745	0.01	0.0064	0.00392
			0.35	0.01557	0.00951	0.00628	0.0036
			0.36	0.01483	0.00967	0.00586	0.00342
			0.37	0.01307	0.00954	0.0057	0.00326
			0.38	0.01223	0.00934	0.00568	0.00309
			0.39	0.01141	0.00937	0.00549	0.00309
			0.4	0.01031	0.00882	0.00527	0.00303
			0.41	0.00962	0.00876	0.0052	0.00308
			0.42	0.0086	0.00849	0.00507	0.00294
			0.43	0.00801	0.0088	0.00503	0.00303
			0.44	0.00747	0.00833	0.00509	0.003
			0.45	0.00677	0.00855	0.00495	0.00296
			0.46	0.00637	0.00841	0.00495	0.00278
			0.47	0.00606	0.00828	0.00495	0.00278
			0.48	0.00572	0.00835	0.00488	0.00285
			0.49	0.00536	0.00853	0.00499	0.00291
			0.5	0.00523	0.0084	0.00471	0.00287
			0.51	0.00475	0.00847	0.00482	0.0028
			0.52	0.00458	0.00825	0.00468	0.00274
			0.53	0.00454	0.00798	0.00467	0.00285
			0.54	0.00446	0.0082	0.00462	0.00273
			0.55	0.00422	0.00817	0.00451	0.00278
			0.56	0.0043	0.00853	0.00467	0.00268
			0.57	0.00414	0.00815	0.00458	0.00276
			0.58	0.00419	0.00822	0.00483	0.0028
			0.59	0.00423	0.00816	0.00462	0.00266
			0.6	0.0042	0.00831	0.00468	0.00275
			0.61	0.00429	0.0082	0.00482	0.00274
			0.62	0.00428	0.00832	0.00473	0.00271
			0.63	0.00427	0.00838	0.00476	0.00283
			0.64	0.00386	0.00826	0.00465	0.00304
			0.65	0.00411	0.00842	0.00482	0.00313
			0.66	0.00405	0.00866	0.00474	0.00311
			0.67	0.00402	0.00842	0.00486	0.00305
			0.68	0.0038	0.00832	0.00478	0.0034
			0.69	0.00388	0.00834	0.00492	0.00321
			0.7	0.00398	0.00847	0.00499	0.00327
			0.71	0.00351	0.0085	0.00503	0.00346
			0.72	0.00366	0.00846	0.00516	0.00344
			0.73	0.00338	0.00865	0.00511	0.00348
			0.74	0.00319	0.00832	0.0054	0.00368
			0.75	0.00314	0.00853	0.00546	0.00378
			0.76	0.00306	0.00854	0.00574	0.00382
			0.77	0.00289	0.00835	0.00558	0.00384
			0.78	0.0027	0.00815	0.00576	0.00384
			0.79	0.0027	0.00824	0.00588	0.00375
			0.8	0.00281	0.00843	0.00612	0.00378
			0.81	0.00274	0.00852	0.0061	0.00386
			0.82	0.00261	0.00847	0.00624	0.00412
			0.83	0.00259	0.00825	0.00635	0.00419
			0.84	0.00274	0.00832	0.00636	0.00423
			0.85	0.00274	0.00874	0.00679	0.0044
			0.86	0.00262	0.00902	0.00687	0.00494
			0.87	0.00278	0.00883	0.00708	0.00546
			0.88	0.00273	0.0093	0.00754	0.00603
			0.89	0.00278	0.0093	0.00759	0.00701
			0.9	0.0028	0.00978	0.00841	0.00814
			0.91	0.003	0.01018	0.00876	0.00983
			0.92	0.00309	0.01048	0.00976	0.01234
			0.93	0.00289	0.01098	0.01143	0.01564
			0.94	0.00292	0.01181	0.0136	0.02001
			0.95	0.00283	0.01283	0.01672	0.02647
			0.96	0.00261	0.01339	0.01934	0.03521
			0.97	0.0026	0.01414	0.0237	0.046
			0.98	0.00246	0.01426	0.02729	0.05607
			0.99	0.0023	0.01451	0.03001	0.06217
			1	0.00229	0.0141	0.0303	0.06306
			1.01	0.00206	0.01313	0.02882	0.05607
			1.02	0.00184	0.01183	0.02598	0.04529
			1.03	0.00157	0.01037	0.02295	0.03522
			1.04	0.00138	0.00908	0.01913	0.0264
			1.05	0.00119	0.008	0.01639	0.01981
			1.06	0.00108	0.00678	0.01418	0.01523
			1.07	0.000943694	0.00608	0.01203	0.01188
			1.08	0.0008355	0.00515	0.01081	0.00922
			1.09	0.000715284	0.00471	0.00965	0.00739
			1.1	0.000754354	0.00424	0.00831	0.00613
			1.11	0.000622117	0.00361	0.00764	0.00513
			1.12	0.000577036	0.00329	0.00689	0.00415
			1.13	0.000610095	0.00294	0.00611	0.00345
			1.14	0.000549987	0.00256	0.00552	0.00315
			1.15	0.000543976	0.00233	0.005	0.00263
			1.16	0.000432777	0.00219	0.00466	0.00244
			1.17	0.000429771	0.00202	0.00431	0.00213
			1.18	0.00030655	0.00181	0.00399	0.00199
			1.19	0.000372669	0.00179	0.00365	0.00172
			1.2	0.000291523	0.00149	0.00351	0.00137

## Sheet: fig3f
figure3f		Mg2+ (mM)
		FRET	0.001	1	5	100
		-0.21	0.000320354	0.00037007	0.000151564	0.000135783
		-0.2	7.87756e-06	9.6624e-06	4.21011e-06	7.50561e-06
		-0.19	1.44422e-05	1.15949e-05	5.61348e-06	2.04699e-06
		-0.18	1.70681e-05	1.93248e-05	7.01685e-06	1.02349e-05
		-0.17	1.57551e-05	1.06286e-05	1.47354e-05	8.18794e-06
		-0.16	2.23198e-05	1.54598e-05	1.68405e-05	1.36466e-05
		-0.15	1.8381e-05	2.0291e-05	1.47354e-05	1.22819e-05
		-0.14	1.8381e-05	2.60885e-05	9.8236e-06	7.50561e-06
		-0.13	2.75715e-05	3.38184e-05	1.75421e-05	2.45638e-05
		-0.12	2.88844e-05	2.89872e-05	2.10506e-05	1.56936e-05
		-0.11	4.20137e-05	4.25145e-05	3.01725e-05	2.45638e-05
		-0.1	4.07007e-05	5.79744e-05	3.64876e-05	2.72931e-05
		-0.09	6.43334e-05	5.70081e-05	3.99961e-05	3.61634e-05
		-0.08	5.12042e-05	7.05355e-05	4.77146e-05	4.23044e-05
		-0.07	7.35239e-05	7.53667e-05	6.31517e-05	4.91276e-05
		-0.06	8.79661e-05	0.000106286	8.20972e-05	5.59509e-05
		-0.05	0.000123415	0.000135274	9.19208e-05	8.39264e-05
		-0.04	0.000157551	0.000167159	0.000117883	7.71031e-05
		-0.03	0.000175932	0.000212573	0.000136127	0.000132372
		-0.02	0.000212694	0.000240594	0.000182438	0.00014056
		-0.01	0.00029147	0.000338184	0.000237871	0.000188323
		0	0.000364994	0.000357509	0.000301023	0.000231992
		0.01	0.000442456	0.000431909	0.000369788	0.000315918
		0.02	0.000611824	0.000535297	0.000465919	0.000405985
		0.03	0.00077594	0.000711152	0.000655374	0.000509699
		0.04	0.000920362	0.000871548	0.000816762	0.000642753
		0.05	0.00154	0.00136	0.00134	0.00109
		0.06	0.00242	0.00209	0.00203	0.00166
		0.07	0.00292	0.00238	0.00246	0.00195
		0.08	0.00342	0.00272	0.00292	0.0024
		0.09	0.00397	0.0029	0.00327	0.00278
		0.1	0.00437	0.00345	0.00387	0.0032
		0.11	0.00531	0.00376	0.00436	0.00355
		0.12	0.00571	0.0043	0.0049	0.00387
		0.13	0.00625	0.00475	0.00532	0.00452
		0.14	0.00676	0.00502	0.00569	0.00478
		0.15	0.0073	0.0056	0.00598	0.00497
		0.16	0.00774	0.00598	0.00638	0.00527
		0.17	0.00817	0.00626	0.00649	0.00547
		0.18	0.00852	0.00651	0.00671	0.00558
		0.19	0.00878	0.00663	0.00685	0.00558
		0.2	0.00924	0.00688	0.00683	0.00553
		0.21	0.00932	0.00715	0.00662	0.00531
		0.22	0.00953	0.00709	0.00632	0.00514
		0.23	0.00989	0.0069	0.00614	0.00503
		0.24	0.00979	0.00679	0.00588	0.0047
		0.25	0.00999	0.0068	0.00569	0.00438
		0.26	0.00999	0.00666	0.00537	0.00425
		0.27	0.01019	0.00635	0.00509	0.0039
		0.28	0.01027	0.00632	0.0048	0.00379
		0.29	0.01042	0.00597	0.00464	0.0036
		0.3	0.01091	0.00584	0.00451	0.00352
		0.31	0.01084	0.00545	0.00436	0.00341
		0.32	0.01084	0.00531	0.00429	0.00327
		0.33	0.01077	0.00496	0.00417	0.0032
		0.34	0.01091	0.00493	0.00408	0.00305
		0.35	0.01131	0.00481	0.00399	0.00297
		0.36	0.01134	0.00453	0.00393	0.00292
		0.37	0.01135	0.00443	0.00388	0.00286
		0.38	0.0113	0.00422	0.00381	0.00286
		0.39	0.01156	0.00421	0.00373	0.0029
		0.4	0.01143	0.00422	0.00373	0.00282
		0.41	0.01143	0.00408	0.00365	0.00285
		0.42	0.01173	0.00415	0.00348	0.00278
		0.43	0.01168	0.0041	0.0035	0.00278
		0.44	0.01153	0.00391	0.00351	0.0028
		0.45	0.0118	0.00419	0.00352	0.00284
		0.46	0.01181	0.0041	0.00347	0.00276
		0.47	0.01208	0.00415	0.00344	0.00285
		0.48	0.01221	0.00424	0.00345	0.00281
		0.49	0.01206	0.00415	0.00348	0.00276
		0.5	0.0122	0.00412	0.00342	0.00282
		0.51	0.01198	0.00431	0.00336	0.00276
		0.52	0.01214	0.00423	0.00352	0.00274
		0.53	0.01239	0.00448	0.00358	0.00268
		0.54	0.01247	0.00456	0.00354	0.00261
		0.55	0.01239	0.00449	0.00353	0.00268
		0.56	0.01267	0.00461	0.00362	0.00245
		0.57	0.01257	0.00475	0.00364	0.00247
		0.58	0.01266	0.0048	0.00387	0.00241
		0.59	0.01246	0.00508	0.0038	0.00231
		0.6	0.01284	0.00505	0.00392	0.00232
		0.61	0.0126	0.00553	0.00384	0.00227
		0.62	0.01251	0.00559	0.00406	0.00219
		0.63	0.0126	0.00589	0.00416	0.00215
		0.64	0.01284	0.00622	0.00433	0.00217
		0.65	0.01227	0.00658	0.00441	0.00208
		0.66	0.01236	0.0071	0.00457	0.00219
		0.67	0.01246	0.00761	0.00474	0.00213
		0.68	0.01209	0.00855	0.00513	0.00218
		0.69	0.01207	0.00909	0.00529	0.00218
		0.7	0.01187	0.00994	0.00562	0.00227
		0.71	0.01155	0.01082	0.0061	0.00235
		0.72	0.01153	0.012	0.00652	0.0023
		0.73	0.01121	0.01295	0.00698	0.00244
		0.74	0.01132	0.01412	0.00754	0.0026
		0.75	0.01083	0.01516	0.00819	0.00274
		0.76	0.01046	0.01686	0.00879	0.00288
		0.77	0.01036	0.01785	0.00977	0.00332
		0.78	0.01013	0.01934	0.01049	0.00339
		0.79	0.01007	0.02032	0.01158	0.00382
		0.8	0.00965	0.02114	0.01264	0.00427
		0.81	0.00961	0.02238	0.01365	0.00461
		0.82	0.00945	0.02288	0.01493	0.00519
		0.83	0.00927	0.02369	0.01608	0.00589
		0.84	0.00907	0.02411	0.0173	0.00662
		0.85	0.00878	0.02417	0.01853	0.00768
		0.86	0.00868	0.02443	0.01976	0.00883
		0.87	0.00865	0.02417	0.02087	0.0103
		0.88	0.00833	0.02375	0.02192	0.01203
		0.89	0.00832	0.02343	0.02298	0.01388
		0.9	0.00818	0.02259	0.02397	0.01621
		0.91	0.00804	0.02229	0.02458	0.01886
		0.92	0.00775	0.02118	0.02546	0.02205
		0.93	0.0074	0.02028	0.02635	0.02571
		0.94	0.00723	0.01963	0.02751	0.03018
		0.95	0.00713	0.01851	0.02806	0.03511
		0.96	0.00689	0.01739	0.02878	0.04024
		0.97	0.00673	0.01656	0.02906	0.04595
		0.98	0.00631	0.01537	0.0288	0.05028
		0.99	0.00604	0.01389	0.02742	0.05256
		1	0.00575	0.01238	0.02564	0.05188
		1.01	0.00555	0.01107	0.02315	0.04782
		1.02	0.00509	0.0092	0.0201	0.04184
		1.03	0.00468	0.0081	0.01678	0.0349
		1.04	0.00444	0.00672	0.0142	0.02825
		1.05	0.00416	0.00572	0.01211	0.02261
		1.06	0.00369	0.00505	0.01012	0.01835
		1.07	0.00357	0.00432	0.00876	0.01536
		1.08	0.00327	0.00384	0.00744	0.01266
		1.09	0.00302	0.00343	0.00656	0.0106
		1.1	0.00288	0.00295	0.00573	0.00911
		1.11	0.0026	0.00265	0.00511	0.00787
		1.12	0.00246	0.00241	0.0045	0.00694
		1.13	0.00227	0.00219	0.00393	0.00619
		1.14	0.00207	0.002	0.0037	0.00547
		1.15	0.0019	0.00177	0.00329	0.00495
		1.16	0.00176	0.00162	0.00295	0.00445
		1.17	0.00164	0.00152	0.00264	0.00402
		1.18	0.00147	0.00139	0.00253	0.00361
		1.19	0.00141	0.00122	0.00221	0.00332
		1.2	0.00134	0.00108	0.00211	0.00298
		1.21

## Sheet: fig3g
figure3g
DENV 0.001mM Mg2+			DENV 1mM Mg2+			DENV 5mM Mg2+			DENV 100mM Mg2+
Initial FRET	Final FRET		Initial FRET	Final FRET		Initial FRET	Final FRET		Initial FRET	Final FRET
-10	0.47435		-10	0.9514		-10	0.67269		-10	1.06919
0.47435	0.29827		0.9514	0.42295		0.67269	0.91468		1.06919	0.65662
0.29827	0.44162		0.42295	0.46264		0.91468	0.68145		0.65662	0.97364
0.44162	0.71976		0.46264	0.4032		0.68145	0.92317		-10	0.97364
0.71976	0.59787		0.4032	0.50591		0.92317	0.70687		0.97364	0.67008
0.59787	0.36794		0.50591	-10		0.70687	0.30082		0.67008	0.93655
-10	0.36794		-10	0.40161		0.30082	0.732		0.93655	0.69569
0.36794	0.36789		0.40161	0.53368		0.732	0.83715		0.69569	0.91477
0.36789	0.31455		0.53368	0.95964		0.83715	0.3086		0.91477	0.68278
0.31455	0.36617		-10	0.95964		0.3086	0.60525		0.68278	0.89268
0.36617	0.33477		0.95964	0.42044		0.60525	0.88336		0.89268	0.67362
0.33477	0.43305		0.42044	0.53916		0.88336	0.715		-10	0.67362
0.43305	0.31256		0.53916	0.37228		0.715	0.82135		0.67362	0.96488
0.31256	0.39389		0.37228	0.89794		0.82135	0.76999		-10	0.96488
0.39389	0.32096		-10	0.89794		0.76999	0.86447		0.96488	0.39172
0.32096	0.40208		0.89794	0.27268		0.86447	1.05037		0.39172	0.83791
0.40208	0.3004		-10	0.27268		-10	1.05037		-10	0.83791
0.3004	0.38148		0.27268	0.52045		1.05037	0.56767		0.83791	0.75982
0.38148	0.33891		0.52045	0.37149		0.56767	0.97345		0.75982	0.84656
0.33891	0.40309		0.37149	0.52003		-10	0.97345		0.84656	-10
0.40309	0.27633		0.52003	0.77475		0.97345	0.54485		-10	0.97055
0.27633	0.37772		0.77475	0.97224		-10	0.54485		0.97055	0.27347
0.37772	0.33409		-10	0.97224		0.54485	0.46147		0.27347	0.95037
0.33409	0.3842		0.97224	0.53811		0.46147	0.49189		-10	0.95037
0.3842	0.32593		-10	0.53811		0.49189	0.6751		0.95037	0.76333
0.32593	0.38773		0.53811	0.39113		-10	0.6751		0.76333	1.03813
0.38773	0.33679		0.39113	0.48871		0.6751	0.39848		-10	1.03813
0.33679	0.43671		0.48871	0.34764		0.39848	0.67212		1.03813	0.70262
0.43671	0.31482		0.34764	0.48051		0.67212	1.07933		0.70262	1.15671
0.31482	0.41435		0.48051	0.37791		1.07933	0.67783		1.15671	0.54905
0.41435	0.2615		0.37791	0.87428		0.67783	0.86163		0.54905	0.41184
0.2615	0.40822		-10	0.87428		-10	0.86163		0.41184	1.00613
0.40822	0.2614		0.87428	0.68196		0.86163	0.63392		-10	1.00613
0.2614	0.41021		0.68196	0.82702		0.63392	0.94801		1.00613	0.7911
0.41021	0.33873		0.82702	0.56939		0.94801	0.24691		0.7911	0.9957
0.33873	0.41131		0.56939	0.77939		0.24691	0.92863		0.9957	0.42737
0.41131	0.3216		0.77939	0.63125		-10	0.92863		0.42737	0.63761
0.3216	0.42236		0.63125	0.82878		0.92863	0.47941		0.63761	0.43788
0.42236	-10		0.82878	0.67825		0.47941	0.99263		0.43788	0.63938
-10	0.47191		0.67825	0.80878		0.99263	0.58866		0.63938	0.46309
0.47191	0.41729		0.80878	-10		0.58866	0.95336		0.46309	0.51832
0.41729	0.28674		-10	0.78403		0.95336	0.63813		0.51832	0.45173
0.28674	0.46087		0.78403	0.4317		0.63813	0.88387		0.45173	0.49844
0.46087	0.31801		0.4317	0.66759		-10	0.88387		0.49844	0.4283
0.31801	0.47195		-10	0.66759		0.88387	0.68733		0.4283	0.52752
0.47195	0.80399		0.66759	0.30632		0.68733	0.84219		0.52752	0.92974
0.80399	0.39003		0.30632	0.91622		-10	0.84219		0.92974	0.40517
0.39003	0.3666		-10	0.91622		0.84219	0.62553		0.40517	0.95782
0.3666	0.33132		0.91622	0.26167		0.62553	0.20652		-10	0.95782
0.33132	0.56633		0.26167	0.925		0.20652	0.62366		0.95782	0.72648
-10	0.56633		0.925	-0.24174		0.62366	0.3845		0.72648	0.89025
0.56633	0.70495		-0.24174	0.85956		0.3845	0.57337		0.89025	0.73402
0.70495	0.29856		-10	0.85956		0.57337	0.3969		0.73402	0.86429
-10	0.29856		0.85956	0.2945		0.3969	0.56331		0.86429	0.76354
0.29856	0.47073		0.2945	0.60645		0.56331	0.84066		0.76354	0.85884
0.47073	-10		0.60645	0.92965		-10	0.84066		0.85884	0.71083
-10	0.39404		-10	0.92965		0.84066	0.76457		0.71083	0.86512
0.39404	0.73861		0.92965	-1.0941		0.76457	0.82349		0.86512	0.76975
-10	0.73861		-1.0941	0.25932		0.82349	0.72664		0.76975	0.8255
0.73861	0.42759		-10	0.25932		0.72664	0.8215		0.8255	0.77759
0.42759	0.84069		0.25932	0.57931		0.8215	0.72249		0.77759	0.83106
0.84069	0.53634		0.57931	0.36388		0.72249	0.42759		0.83106	0.77922
0.53634	0.74371		0.36388	0.50428		0.42759	0.63696		0.77922	0.8779
0.74371	0.41132		0.50428	1.04531		0.63696	0.87399		0.8779	0.74747
0.41132	0.48818		-10	1.04531		0.87399	0.68294		0.74747	0.83771
0.48818	-10		1.04531	0.47092		0.68294	0.81832		0.83771	0.78329
-10	0.4182		0.47092	0.49792		0.81832	0.70797		0.78329	0.86123
0.4182	0.42088		0.49792	0.75036		0.70797	0.44976		0.86123	0.76917
0.42088	0.32008		-10	0.75036		-10	0.44976		0.76917	0.88277
0.32008	0.37965		0.75036	0.50795		0.44976	0.5594		0.88277	0.76821
0.37965	0.27811		0.50795	0.81522		0.5594	0.35505		0.76821	0.4711
0.27811	0.40545		-10	0.81522		0.35505	0.54296		0.4711	0.55803
0.40545	0.33865		0.81522	0.388		0.54296	0.44383		0.55803	0.45435
0.33865	0.38361		0.388	0.98175		0.44383	0.52833		0.45435	0.68607
0.38361	0.27381		-10	0.98175		0.52833	0.96162		0.68607	0.85848
0.27381	0.42314		0.98175	-0.56304		-10	0.96162		0.85848	0.77655
0.42314	0.29036		-0.56304	1.04195		0.96162	-10		0.77655	0.98261
0.29036	0.38753		1.04195	0.73915		-10	0.91733		-10	0.98261
0.38753	0.32914		-10	0.73915		0.91733	0.62024		0.98261	0.62634
0.32914	0.42091		0.73915	0.66802		0.62024	0.8845		0.62634	1.0155
0.42091	0.278		0.66802	0.76089		-10	0.8845		-10	1.0155
0.278	0.39512		0.76089	0.66378		0.8845	0.65645		1.0155	0.70482
0.39512	-10		0.66378	0.3635		0.65645	0.9698		0.70482	1.04281
-10	0.39209		0.3635	0.5126		-10	0.9698		-10	1.04281
0.39209	0.34041		0.5126	0.38527		0.9698	-10		1.04281	0.67613
0.34041	-10		0.38527	0.59915		-10	0.94189		0.67613	1.00323
-10	0.29553		0.59915	1.3745		0.94189	0.66329		1.00323	0.75963
0.29553	0.43414		1.3745	0.5943		0.66329	0.87958		0.75963	-10
0.43414	0.34035		0.5943	1.25022		-10	0.87958		-10	0.79677
0.34035	0.4198		1.25022	0.41952		0.87958	0.28903		0.79677	1.08557
0.4198	0.33901		0.41952	0.50023		-10	0.28903		1.08557	0.04231
0.33901	0.43677		0.50023	0.29634		0.28903	0.92881		0.04231	1.18245
0.43677	0.30302		0.29634	0.53114		-10	0.92881		1.18245	0.80231
0.30302	0.3983		0.53114	0.3568		0.92881	1.089		0.80231	1.02799
0.3983	0.28445		0.3568	0.5229		-10	1.089		1.02799	0.19057
0.28445	0.45678		0.5229	0.34977		1.089	0.64861		0.19057	0.91601
0.45678	0.34086		0.34977	0.48647		0.64861	0.94609		0.91601	0.39336
0.34086	0.40986		0.48647	0.40992		-10	0.94609		0.39336	0.64625
0.40986	0.33713		0.40992	0.47779		0.94609	-10		0.64625	0.3988
0.33713	0.40853		0.47779	0.3711		-10	1.02177		0.3988	0.66409
0.40853	0.30958		0.3711	0.45098		1.02177	0.62423		0.66409	0.42352
0.30958	0.4224		0.45098	0.32534		0.62423	0.98315		0.42352	0.98873
0.4224	0.25116		0.32534	0.50859		0.98315	0.58813		0.98873	0.43446
0.25116	0.43261		0.50859	0.9455		0.58813	0.16892		0.43446	0.53691
0.43261	0.33305		0.9455	0.37741		0.16892	0.64592		0.53691	1.03933
0.33305	0.44461		0.37741	0.52591		-10	0.64592		1.03933	0.6219
0.44461	0.33084		0.52591	-10		0.64592	0.3669		-10	0.6219
0.33084	0.43495		-10	0.45527		0.3669	0.54275		0.6219	0.43905
0.43495	0.31816		0.45527	0.40945		0.54275	0.8127		0.43905	0.57944
0.31816	0.43729		0.40945	0.42802		-10	0.8127		0.57944	0.93163
0.43729	0.31883		0.42802	0.41232		0.8127	0.45721		-10	0.93163
0.31883	0.4496		0.41232	0.43324		0.45721	0.49021		0.93163	0.74386
0.4496	0.18903		0.43324	0.40223		0.49021	0.9261		0.74386	0.99598
0.18903	0.44122		0.40223	0.43237		-10	0.9261		0.99598	0.70886
0.44122	0.33175		0.43237	0.35176		0.9261	0.55716		0.70886	0.97304
0.33175	0.42052		0.35176	0.48407		0.55716	0.85651		0.97304	0.59644
0.42052	0.32044		0.48407	0.38937		0.85651	0.66966		0.59644	1.00503
0.32044	0.44107		0.38937	0.51609		-10	0.66966		1.00503	0.63214
0.44107	0.33975		0.51609	0.40574		0.66966	0.45279		0.63214	0.95135
0.33975	0.38586		0.40574	0.42953		0.45279	0.48116		0.95135	0.7512
0.38586	0.31994		0.42953	0.37046		0.48116	0.37799		0.7512	0.94154
0.31994	0.42084		0.37046	0.62069		0.37799	0.67581		0.94154	0.70484
0.42084	0.31564		0.62069	0.40229		0.67581	0.87482		0.70484	0.9607
0.31564	0.41224		0.40229	0.47258		-10	0.87482		0.9607	0.35677
0.41224	0.34077		0.47258	0.7296		0.87482	0.58761		0.35677	0.75231
0.34077	0.40045		-10	0.7296		0.58761	0.44352		0.75231	0.3456
0.40045	0.32802		0.7296	0.53502		0.44352	0.54179		0.3456	0.65481
0.32802	0.43716		0.53502	0.75017		0.54179	-10		0.65481	0.35204
0.43716	0.31592		0.75017	0.56318		-10	0.65497		0.35204	0.75588
0.31592	0.43083		0.56318	0.31608		0.65497	0.85416		0.75588	0.85781
0.43083	0.21855		-10	0.31608		0.85416	0.73809		0.85781	0.6445
0.21855	0.42056		0.31608	1.26808		0.73809	-10		0.6445	0.89603
0.42056	0.34043		1.26808	0.38172		-10	0.87591		0.89603	0.45576
0.34043	0.42557		-10	0.38172		0.87591	0.52369		0.45576	0.96053
0.42557	0.33488		0.38172	0.51565		0.52369	-10		0.96053	0.60631
0.33488	0.44374		0.51565	0.27963		-10	0.52948		0.60631	0.32908
0.44374	0.28985		0.27963	0.62557		0.52948	0.94241		0.32908	0.74097
0.28985	0.41292		0.62557	0.22065		0.94241	-10		0.74097	0.32492
0.41292	0.30405		0.22065	0.53544		-10	0.91965		0.32492	0.85509
0.30405	0.43751		0.53544	0.33226		0.91965	0.62093		0.85509	0.35473
0.43751	0.34125		-10	0.33226		0.62093	0.93051		0.35473	0.74718
0.34125	0.39217		0.33226	0.53133		0.93051	0.55415		0.74718	0.93413
0.39217	0.32284		0.53133	0.34849		0.55415	0.88646		-10	0.93413
0.32284	-10		0.34849	0.54924		-10	0.88646		0.93413	0.79074
-10	0.21105		0.54924	0.2562		0.88646	0.72622		0.79074	0.8754
0.21105	0.59085		-10	0.2562		0.72622	0.29828		0.8754	0.69664
0.59085	0.89903		0.2562	0.41396		-10	0.29828		0.69664	0.40058
0.89903	0.54671		-10	0.41396		0.29828	0.55026		0.40058	0.98922
0.54671	0.79604		0.41396	0.49056		0.55026	0.97729		-10	0.98922
0.79604	0.54714		0.49056	0.31142		-10	0.97729		0.98922	0.59421
0.54714	0.27768		0.31142	0.53014		0.97729	0.6099		-10	0.59421
0.27768	0.52848		0.53014	0.33641		0.6099	0.95879		0.59421	0.32879
0.52848	0.84621		0.33641	0.56311		0.95879	-10		0.32879	0.6177
0.84621	0.37273		0.56311	0.32229		-10	0.86312		0.6177	0.40383
0.37273	0.90314		0.32229	0.58436		0.86312	0.70758		0.40383	0.61483
0.90314	0.43215		0.58436	0.35388		0.70758	0.86769		0.61483	1.01017
0.43215	0.97401		0.35388	0.49307		0.86769	0.69792		-10	1.01017
0.97401	0.63748		0.49307	0.32776		0.69792	0.38743		1.01017	0.58363
0.63748	0.72136		0.32776	0.57442		-10	0.38743		0.58363	0.44883
0.72136	0.5179		0.57442	0.10157		0.38743	0.91024		0.44883	0.62631
0.5179	0.20587		0.10157	0.56425		-10	0.91024		0.62631	0.47801
0.20587	0.4066		0.56425	0.33278		0.91024	-10		0.47801	0.61751
0.4066	0.79389		0.33278	0.63473		-10	0.87311		0.61751	-10
0.79389	0.56216		0.63473	0.35425		0.87311	0.71996		-10	0.67766
0.56216	0.70518		0.35425	0.57977		0.71996	0.23316		0.67766	0.87157
0.70518	0.58331		0.57977	0.35094		0.23316	0.67474		-10	0.87157
0.58331	0.95782		0.35094	0.88834		0.67474	0.30527		0.87157	0.70076
0.95782	0.5433		-10	0.88834		-10	0.30527		0.70076	0.93731
0.5433	0.70141		0.88834	0.53082		0.30527	0.64384		0.93731	0.70184
0.70141	0.60574		0.53082	0.92619		0.64384	0.85915		0.70184	0.28966
0.60574	0.09926		0.92619	0.67232		0.85915	0.68213		0.28966	0.60302
0.09926	0.57448		-10	0.67232		0.68213	0.9227		0.60302	0.37952
0.57448	1.3357		0.67232	0.42777		0.9227	0.72386		0.37952	0.92353
1.3357	0.48806		-10	0.42777		0.72386	0.98176		0.92353	0.76444
0.48806	0.96054		0.42777	0.49656		-10	0.98176		0.76444	-10
0.96054	0.57649		0.49656	0.93423		0.98176	0.57202		-10	0.6493
0.57649	0.73529		0.93423	0.5376		0.57202	0.84159		0.6493	0.99038
0.73529	0.40446		0.5376	1.02717		-10	0.84159		-10	0.99038
0.40446	1.08788		1.02717	0.55525		0.84159	0.6659		0.99038	0.75012
1.08788	0.58616		0.55525	0.38033		0.6659	0.89447		0.75012	0.46848
0.58616	1.24415		0.38033	0.51683		0.89447	0.61948		-10	0.46848
1.24415	0.5144		0.51683	0.35401		0.61948	0.33778		0.46848	0.63606
0.5144	0.96642		0.35401	0.50103		0.33778	0.54524		0.63606	0.45503
0.96642	0.48085		0.50103	1.05871		0.54524	0.25041		0.45503	0.97354
0.48085	0.78051		1.05871	0.53074		0.25041	0.59129		-10	0.97354
0.78051	0.59572		0.53074	1.04193		0.59129	0.83424		0.97354	0.71642
0.59572	1.10117		1.04193	0.4969		-10	0.83424		0.71642	0.9814
1.10117	0.4772		0.4969	0.9211		0.83424	0.59576		-10	0.9814
0.4772	0.33568		0.9211	0.45057		-10	0.59576		0.9814	0.64141
0.33568	-10		0.45057	0.50428		0.59576	0.88751		0.64141	0.41166
-10	0.40043		0.50428	0.93217		0.88751	0.70481		0.41166	0.59392
0.40043	0.41535		0.93217	0.49783		0.70481	0.85429		0.59392	0.40864
0.41535	0.32647		0.49783	1.00431		0.85429	0.64748		0.40864	0.58527
0.32647	0.38318		1.00431	0.49796		0.64748	0.42859		0.58527	0.42331
0.38318	0.26336		0.49796	0.88746		-10	0.42859		0.42331	0.56228
0.26336	0.41787		0.88746	0.42331		0.42859	0.56063		0.56228	0.42634
0.41787	0.19983		0.42331	0.47073		0.56063	0.40779		0.42634	0.55711
0.19983	0.42564		0.47073	0.31284		0.40779	0.87284		0.55711	0.43446
0.42564	0.31129		0.31284	0.50958		-10	0.87284		0.43446	0.53318
0.31129	0.43926		0.50958	0.80704		0.87284	0.30292		0.53318	0.33771
0.43926	0.25333		-10	0.80704		0.30292	0.90044		0.33771	0.58564
0.25333	-10		0.80704	0.50689		0.90044	0.57152		0.58564	0.47802
-10	0.27045		0.50689	0.83426		0.57152	-0.0317		0.47802	0.535
0.27045	0.70985		0.83426	0.49818		-0.0317	0.89642		0.535	0.26566
0.70985	0.58926		0.49818	0.64945		0.89642	0.53697		0.26566	0.65979
0.58926	-10		-10	0.64945		0.53697	0.293		0.65979	0.45287
-10	0.58115		0.64945	0.94326		0.293	0.89069		0.45287	0.54219
0.58115	0.80663		0.94326	0.45508		0.89069	0.62466		0.54219	0.47741
0.80663	0.60953		0.45508	0.44049		0.62466	0.95619		0.47741	0.53717
0.60953	0.70756		0.44049	0.3938		-10	0.95619		0.53717	0.47083
0.70756	0.54857		0.3938	0.44949		0.95619	0.59499		0.47083	0.58762
0.54857	0.65962		0.44949	0.39963		0.59499	0.19359		0.58762	0.47598
0.65962	0.66284		0.39963	0.44481		0.19359	0.51971		0.47598	0.62334
0.66284	0.71888		0.44481	0.40858		0.51971	0.40605		0.62334	0.96755
0.71888	0.62403		0.40858	0.4378		0.40605	0.50238		-10	0.96755
0.62403	0.71958		0.4378	0.37884		0.50238	0.42724		0.96755	0.56788
0.71958	0.55973		0.37884	0.71756		0.42724	0.60844		0.56788	-10
0.55973	0.71181		-10	0.71756		0.60844	0.41359		-10	0.59276
0.71181	0.57899		0.71756	0.3643		0.41359	0.60037		0.59276	0.45167
0.57899	0.69337		0.3643	0.64112		0.60037	0.43235		0.45167	0.52089
0.69337	0.61382		0.64112	0.36741		0.43235	0.60159		0.52089	0.46232
0.61382	1.00117		0.36741	0.4839		0.60159	0.42212		0.46232	0.58865
1.00117	0.5777		0.4839	0.35748		0.42212	0.54275		0.58865	0.47286
0.5777	0.74978		0.35748	0.46766		0.54275	0.43907		0.47286	0.55704
0.74978	0.60494		0.46766	0.37497		0.43907	0.53057		0.55704	0.46282
0.60494	0.70529		0.37497	0.46526		0.53057	0.21808		0.46282	0.74783
0.70529	0.59726		0.46526	0.39723		0.21808	0.54409		-10	0.74783
0.59726	0.71107		0.39723	0.44469		0.54409	0.46037		0.74783	0.18488
0.71107	0.4998		0.44469	0.39504		0.46037	0.51187		0.18488	0.73462
0.4998	0.70121		0.39504	0.50145		0.51187	0.46151		0.73462	0.48543
0.70121	0.62276		0.50145	0.33961		0.46151	0.53142		-10	0.48543
0.62276	0.77176		0.33961	0.50274		0.53142	0.44398		0.48543	0.55531
0.77176	0.55322		0.50274	0.41265		0.44398	0.51312		0.55531	0.45648
0.55322	0.31853		0.41265	0.48361		0.51312	0.45796		0.45648	0.53298
0.31853	0.43446		0.48361	0.37063		0.45796	0.50304		0.53298	0.45876
0.43446	0.34147		0.37063	0.46443		0.50304	0.44902		0.45876	0.52457
0.34147	0.39025		0.46443	0.39986		0.44902	0.52669		0.52457	0.47158
0.39025	0.34116		0.39986	0.50304		0.52669	0.96736		0.47158	0.53293
0.34116	0.38812		0.50304	0.29657		-10	0.96736		0.53293	0.4782
0.38812	-10		0.29657	0.56812		0.96736	0.66363		0.4782	0.51644
-10	0.33519		0.56812	0.35979		0.66363	0.25806		0.51644	-10
0.33519	-10		0.35979	0.60752		0.25806	0.63713		-10	0.49676
-10	0.39573		0.60752	0.18508		0.63713	0.2325		0.49676	0.56393
0.39573	0.31668		0.18508	1.05566		0.2325	0.63945		0.56393	0.44262
0.31668	0.43509		-10	1.05566		0.63945	0.40713		0.44262	0.56027
0.43509	0.30311		1.05566	0.64136		0.40713	0.63762		0.56027	0.47054
0.30311	0.40347		0.64136	0.88777		0.63762	0.1061		0.47054	0.52051
0.40347	0.29104		0.88777	0.43298		0.1061	0.71662		0.52051	0.47916
0.29104	0.41192		0.43298	0.84603		0.71662	0.51476		0.47916	0.5409
0.41192	0.33997		-10	0.84603		-10	0.51476		0.5409	0.43856
0.33997	0.41809		0.84603	0.30505		0.51476	0.4553		0.43856	0.55807
0.41809	0.29211		0.30505	0.83293		0.4553	0.50072		0.55807	0.46476
0.29211	0.41165		0.83293	-10		0.50072	0.42668		0.46476	0.2618
0.41165	0.26364		-10	0.72914		0.42668	0.49901		-10	0.2618
0.26364	0.42521		0.72914	0.62988		0.49901	0.37759		0.2618	1
0.42521	0.70919		0.62988	0.9191		0.37759	0.50515		1	0.71223
0.70919	0.46475		0.9191	0.62594		0.50515	0.45153		-10	0.71223
0.46475	-10		0.62594	0.86874		0.45153	0.5129		0.71223	0.2787
-10	0.34995		0.86874	0.57005		0.5129	0.45702		0.2787	0.69803
0.34995	0.40493		0.57005	0.82112		0.45702	0.50512		0.69803	0.95903
0.40493	0.33043		0.82112	0.52972		0.50512	0.45488		-10	0.95903
0.33043	0.42218		0.52972	0.84922		0.45488	0.49814		0.95903	0.68994
0.42218	0.33631		0.84922	-10		0.49814	0.39507		0.68994	0.91396
0.33631	0.37402		-10	0.75251		0.39507	0.50991		0.91396	0.6438
0.37402	0.33867		0.75251	0.66685		0.50991	0.43565		0.6438	1.01485
0.33867	0.37052		0.66685	-10		0.43565	0.60781		1.01485	0.76787
0.37052	0.32866		-10	0.7967		0.60781	0.22956		0.76787	-10
0.32866	0.38833		0.7967	0.21372		0.22956	0.61691		-10	0.65941
0.38833	0.34067		0.21372	0.77311		0.61691	0.87504		0.65941	0.98902
0.34067	0.37691		-10	0.77311		-10	0.87504		0.98902	-10
0.37691	0.32819		0.77311	0.62098		0.87504	0.23631		-10	0.97729
0.32819	0.37338		-10	0.62098		0.23631	0.72449		0.97729	0.63074
0.37338	0.33176		0.62098	0.28392		0.72449	0.91263		0.63074	0.9676
0.33176	0.39304		0.28392	0.62428		0.91263	0.73633		-10	0.9676
0.39304	0.562		0.62428	0.74381		0.73633	-10		0.9676	0.37887
-10	0.562		0.74381	0.59637		-10	0.73001		0.37887	0.61586
0.562	0.68687		0.59637	0.28871		0.73001	0.38783		-10	0.61586
0.68687	0.53769		0.28871	0.60874		0.38783	0.88974		0.61586	0.42558
0.53769	0.30074		0.60874	0.8724		0.88974	0.41575		0.42558	0.60816
0.30074	0.59494		-10	0.8724		0.41575	0.72378		0.60816	-10
0.59494	0.71284		0.8724	-1.20477		0.72378	0.33605		-10	0.61306
0.71284	0.40829		-1.20477	0.92091		0.33605	0.66622		0.61306	0.43422
-10	0.40829		-10	0.92091		0.66622	-10		0.43422	0.59386
0.40829	0.3784		0.92091	0.63747		-10	0.72935		0.59386	0.4587
0.3784	0.34143		0.63747	0.83665		0.72935	0.98592		0.4587	0.62563
0.34143	0.37533		-10	0.83665		-10	0.98592		0.62563	0.46031
0.37533	0.2973		0.83665	0.53992		0.98592	0.62836		0.46031	0.63009
0.2973	0.37575		0.53992	-10		0.62836	0.94111		0.63009	0.45168
0.37575	0.33145		-10	0.65029		0.94111	-10		0.45168	0.61223
0.33145	0.37148		0.65029	0.76378		-10	0.94078		0.61223	0.43508
0.37148	0.30778		0.76378	0.66083		0.94078	-10		0.43508	0.60613
0.30778	0.37442		0.66083	0.83388		-10	0.97303		0.60613	0.4645
0.37442	0.34105		0.83388	1.10526		0.97303	-10		0.4645	0.61031
0.34105	0.35926		-10	1.10526		-10	0.94737		0.61031	0.45486
0.35926	0.33932		1.10526	0.5689		0.94737	0.48354		0.45486	0.60537
0.33932	0.39661		0.5689	0.24016		0.48354	0.51517		0.60537	0.45256
0.39661	0.33369		0.24016	0.56046		0.51517	0.44542		0.45256	0.61745
0.33369	0.39235		0.56046	0.29144		0.44542	0.49517		0.61745	0.45588
0.39235	0.3399		0.29144	0.54113		0.49517	0.46384		0.45588	0.58116
0.3399	0.39419		0.54113	0.20432		0.46384	0.50008		0.58116	0.44916
0.39419	-10		-10	0.20432		0.50008	0.44741		0.44916	0.59993
-10	0.46177		0.20432	0.50213		0.44741	0.52116		0.59993	0.45031
0.46177	0.46328		0.50213	0.24113		0.52116	0.44181		0.45031	0.60954
0.46328	0.27211		-10	0.24113		0.44181	0.48159		0.60954	0.41858
-10	0.27211		0.24113	0.99474		0.48159	0.44266		0.41858	0.5834
0.27211	0.55546		0.99474	0.57767		0.44266	0.52155		0.5834	0.48339
0.55546	0.71842		0.57767	0.92643		0.52155	0.4533		0.48339	0.58591
0.71842	0.56337		-10	0.92643		0.4533	0.50429		0.58591	0.46161
0.56337	0.37762		0.92643	-10		0.50429	0.42807		0.46161	0.57279
-10	0.37762		-10	0.91521		0.42807	0.48958		0.57279	0.43795
0.37762	0.48272		0.91521	0.29127		0.48958	0.45013		0.43795	0.58632
0.48272	0.30406		0.29127	0.58971		0.45013	0.50401		0.58632	0.43469
0.30406	0.42581		0.58971	0.31037		0.50401	0.44822		0.43469	0.5707
0.42581	0.85735		0.31037	0.74715		0.44822	0.48667		0.5707	0.45645
0.85735	0.45436		-10	0.74715		0.48667	0.4604		0.45645	0.74834
0.45436	0.2676		0.74715	-10		0.4604	0.49097		0.74834	0.93713
-10	0.2676		-10	0.73695		0.49097	0.45933		0.93713	0.58025
0.2676	0.51634		0.73695	-10		0.45933	0.98287		-10	0.58025
0.51634	0.76785		-10	0.6546		-10	0.98287		0.58025	0.36179
-10	0.76785		0.6546	0.80832		0.98287	0.52935		0.36179	0.54889
0.76785	0.47715		0.80832	0.66829		-10	0.52935		0.54889	0.48274
0.47715	0.70756		0.66829	0.32415		0.52935	0.4073		0.48274	0.60499
0.70756	0.49797		0.32415	0.4788		0.4073	0.56962		0.60499	0.41141
0.49797	0.27971		0.4788	0.29154		0.56962	0.43		0.41141	0.98525
0.27971	0.5074		0.29154	0.62406		0.43	0.53554		-10	0.98525
0.5074	0.32595		0.62406	0.36235		0.53554	0.8977		0.98525	0.62535
0.32595	0.42734		0.36235	0.6287		0.8977	0.461		0.62535	0.98664
0.42734	-10		0.6287	0.9589		0.461	0.89273		0.98664	0.6267
-10	0.50916		-10	0.9589		-10	0.89273		0.6267	0.99198
0.50916	0.42961		0.9589	0.61032		0.89273	0.67648		0.99198	-0.84413
0.42961	0.31128		0.61032	0.01258		0.67648	-10		-0.84413	0.96405
0.31128	0.37636		0.01258	0.67577		-10	0.69331		-10	0.96405
0.37636	-10		0.67577	0.14697		0.69331	0.82055		0.96405	0.62462
-10	0.30288		0.14697	0.66958		0.82055	0.74676		0.62462	0.14287
0.30288	0.44315		0.66958	0.07033		0.74676	0.10623		0.14287	0.98477
0.44315	0.24785		0.07033	0.63137		0.10623	0.8061		-10	0.98477
-10	0.24785		0.63137	0.76517		0.8061	0.74189		0.98477	0.65915
0.24785	0.58213		0.76517	0.61231		0.74189	0.89873		0.65915	0.44763
0.58213	-10		-10	0.61231		0.89873	0.6084		-10	0.44763
-10	0.70336		0.61231	0.27317		-10	0.6084		0.44763	0.60034
0.70336	0.59114		0.27317	0.57117		0.6084	0.42107		0.60034	0.46568
0.59114	0.72086		0.57117	0.74503		0.42107	0.61073		0.46568	0.56534
0.72086	0.58071		0.74503	0.31732		0.61073	0.27387		0.56534	0.35769
0.58071	0.72235		0.31732	0.61762		0.27387	0.60839		0.35769	0.56348
0.72235	0.55696		0.61762	0.28747		0.60839	0.44469		0.56348	0.46054
0.55696	0.71892		0.28747	0.61524		0.44469	0.53353		0.46054	0.55908
0.71892	0.58082		0.61524	0.26934		0.53353	0.39256		0.55908	0.45071
0.58082	0.81328		0.26934	0.62345		0.39256	0.5399		0.45071	0.59144
0.81328	0.52916		0.62345	0.98115		0.5399	0.40498		0.59144	0.45344
0.52916	0.74279		0.98115	0.57767		0.40498	0.54695		0.45344	0.56881
0.74279	0.61627		0.57767	0.40529		0.54695	0.44692		0.56881	0.34751
0.61627	0.66792		0.40529	0.50694		0.44692	0.54502		0.34751	0.55942
0.66792	0.59683		0.50694	0.28152		0.54502	0.24114		0.55942	0.43951
0.59683	0.68874		0.28152	0.50836		0.24114	0.53678		0.43951	0.60993
0.68874	0.56236		0.50836	0.23592		0.53678	0.42281		0.60993	0.46522
0.56236	0.74145		0.23592	0.55705		0.42281	0.52311		0.46522	0.59721
0.74145	0.56484		0.55705	0.39183		0.52311	0.43479		0.59721	0.46204
0.56484	0.68292		0.39183	0.52152		0.43479	0.51351		0.46204	0.58209
0.68292	0.56992		0.52152	0.38394		0.51351	0.43645		0.58209	0.38478
0.56992	0.69827		0.38394	0.53716		0.43645	0.52507		0.38478	0.58827
0.69827	0.49554		0.53716	0.35265		0.52507	0.44033		0.58827	0.42383
0.49554	0.72941		0.35265	0.49614		0.44033	0.54945		0.42383	0.59201
0.72941	0.52321		0.49614	0.40641		0.54945	0.45856		0.59201	0.43081
0.52321	0.67572		0.40641	0.48894		0.45856	0.53581		0.43081	0.5662
0.67572	0.50508		0.48894	0.37837		0.53581	0.44498		0.5662	0.46509
0.50508	0.30223		0.37837	0.5047		0.44498	0.52084		0.46509	0.581
0.30223	0.47385		0.5047	-10		0.52084	0.45477		0.581	0.42499
0.47385	0.30453		-10	0.46764		0.45477	0.58538		0.42499	0.5203
0.30453	0.42997		0.46764	0.55284		0.58538	0.4472		0.5203	0.42785
0.42997	0.30454		0.55284	0.74429		0.4472	0.52262		0.42785	0.6007
0.30454	0.47603		0.74429	0.66001		0.52262	0.46051		0.6007	0.4567
0.47603	0.28488		0.66001	0.2986		0.46051	0.50955		0.4567	0.62905
0.28488	0.46154		0.2986	0.61983		0.50955	0.43416		0.62905	0.46349
-10	0.46154		0.61983	0.30195		0.43416	0.51147		0.46349	0.55841
0.46154	0.21992		0.30195	0.88244		0.51147	0.44525		0.55841	0.42623
0.21992	0.41153		-10	0.88244		0.44525	0.48701		0.42623	0.58145
-10	0.41153		0.88244	0.43435		0.48701	0.45847		0.58145	0.45151
0.41153	0.25227		0.43435	-10		0.45847	0.50274		0.45151	0.553
-10	0.25227		-10	0.55538		0.50274	0.44973		0.553	0.4293
0.25227	0.54045		0.55538	0.23673		0.44973	0.53285		0.4293	0.58483
0.54045	-10		0.23673	-10		0.53285	0.42655		0.58483	0.43986
-10	0.67829		-10	0.35445		0.42655	0.5078		0.43986	0.97125
0.67829	0.59504		0.35445	0.88058		0.5078	0.4213		-10	0.97125
0.59504	0.70983		-10	0.88058		0.4213	0.50343		0.97125	0.59041
0.70983	0.63149		0.88058	0.38492		0.50343	0.45236		-10	0.59041
0.63149	0.6682		-10	0.38492		0.45236	0.49671		0.59041	0.98752
0.6682	0.64358		0.38492	0.49831		0.49671	0.42968		-10	0.98752
0.64358	0.67123		0.49831	0.33314		0.42968	0.50298		0.98752	0.65831
0.67123	0.62531		0.33314	0.589		0.50298	0.45022		0.65831	0.99503
0.62531	0.67071		0.589	0.36005		0.45022	0.96684		0.99503	0.67217
0.67071	0.63669		0.36005	0.58938		-10	0.96684		-10	0.67217
0.63669	0.66418		0.58938	0.35611		0.96684	0		0.67217	0.97286
0.66418	0.62031		0.35611	0.5323		0	0.71485		-10	0.97286
0.62031	0.70008		0.5323	0.33352		-10	0.71485		0.97286	0.72834
0.70008	0.56116		0.33352	0.63832		0.71485	0.35461		0.72834	0.91975
0.56116	0.73839		-10	0.63832		-10	0.35461		0.91975	0.66565
0.73839	0.62566		0.63832	0.94364		0.35461	0.80497		-10	0.66565
0.62566	0.67133		-10	0.94364		0.80497	-10		0.66565	1.02547
0.67133	-10		0.94364	0.18119		-10	0.71947		-10	1.02547
-10	0.61949		0.18119	0.94305		0.71947	0.90827		1.02547	0.7026
0.61949	-10		0.94305	0.45826		0.90827	0.66742		0.7026	0.98688
-10	0.55462		0.45826	0.89163		0.66742	0.95767		0.98688	0.6582
0.55462	0.68177		0.89163	0.52241		0.95767	0.46339		0.6582	1.00592
0.68177	0.56704		0.52241	1.0358		0.46339	0.86094		-10	1.00592
0.56704	0.76597		1.0358	0.4541		-10	0.86094		1.00592	0.60654
0.76597	0.54928		0.4541	0.9618		0.86094	0.7409		0.60654	0.44184
0.54928	0.70599		0.9618	0.5563		0.7409	0.82035		0.44184	0.58729
0.70599	0.55994		0.5563	0.83897		0.82035	-10		0.58729	0.36688
0.55994	0.80395		0.83897	0.64088		-10	0.95633		0.36688	0.57792
0.80395	0.26522		0.64088	-10		0.95633	-10		0.57792	0.44432
-10	0.26522		-10	0.7718		-10	0.98177		0.44432	0.5764
0.26522	0.40737		0.7718	0.50051		0.98177	0.66446		0.5764	0.38579
0.40737	-10		0.50051	0.59751		0.66446	0.42103		0.38579	0.59823
-10	0.42552		0.59751	0.81699		0.42103	0.66392		0.59823	0.45655
0.42552	0.35571		0.81699	0.67663		-10	0.66392		0.45655	0.59444
0.35571	0.78201		0.67663	-10		0.66392	0.9282		0.59444	0.42984
0.78201	0.43121		-10	0.81772		-10	0.9282		0.42984	0.55933
0.43121	0.30818		0.81772	0.61658		0.9282	0.36376		0.55933	0.25814
0.30818	0.39437		0.61658	0.16856		0.36376	0.58831		0.25814	0.58267
0.39437	0.32748		-10	0.16856		0.58831	0.36632		0.58267	0.4459
0.32748	0.46633		0.16856	0.58614		0.36632	0.52378		0.4459	0.59455
0.46633	0.32787		0.58614	0.83559		0.52378	0.94776		0.59455	0.98528
0.32787	0.43023		0.83559	0.58308		-10	0.94776		-10	0.98528
0.43023	0.24229		0.58308	0.74521		0.94776	0.5664		0.98528	0.63483
0.24229	0.4509		0.74521	0.50777		-10	0.5664		0.63483	0.21914
0.4509	0.82591		0.50777	0.80891		0.5664	0.46126		0.21914	0.61707
0.82591	0.33821		0.80891	0.61196		0.46126	0.54661		0.61707	0.4383
0.33821	0.41293		0.61196	0.78687		0.54661	0.45746		0.4383	0.6187
0.41293	0.3168		0.78687	0.56655		0.45746	0.30027		0.6187	0.38419
0.3168	0.38267		0.56655	0.35943		-10	0.30027		0.38419	0.63868
0.38267	0.25899		0.35943	0.85089		0.30027	0.92588		0.63868	0.97644
0.25899	0.47616		-10	0.85089		0.92588	0.63286		-10	0.97644
0.47616	0.33207		0.85089	0.52913		-10	0.63286		0.97644	0.45065
0.33207	0.4432		0.52913	0.75862		0.63286	0.93113		0.45065	0.57194
0.4432	0.31257		-10	0.75862		-10	0.93113		0.57194	0.46016
0.31257	0.39664		0.75862	0.54228		0.93113	0.3377		0.46016	0.5407
0.39664	0.3206		0.54228	0.33549		-10	0.3377		0.5407	0.43404
0.3206	0.42201		0.33549	0.60222		0.3377	0.52153		0.43404	0.54078
0.42201	0.30539		0.60222	0.76168		0.52153	0.3554		0.54078	0.437
0.30539	0.39751		0.76168	0.39176		0.3554	0.61562		0.437	0.50899
0.39751	-10		0.39176	0.58088		0.61562	0.38762		0.50899	0.47539
-10	0.25074		0.58088	0.85108		0.38762	0.57711		0.47539	0.52391
0.25074	-10		0.85108	0.35122		0.57711	0.40016		0.52391	0.47302
-10	0.27456		0.35122	0.51153		0.40016	0.50087		0.47302	0.51607
0.27456	0.38208		0.51153	0.40251		0.50087	-10		0.51607	0.44739
0.38208	0.2906		0.40251	0.49713		-10	0.57355		0.44739	0.51639
0.2906	0.41021		0.49713	0.37826		0.57355	0.32251		0.51639	0.98402
0.41021	0.33256		0.37826	0.52062		0.32251	1.05311		-10	0.98402
0.33256	0.36201		0.52062	0.38305		1.05311	-10		0.98402	-10
0.36201	0.30132		0.38305	0.53755		-10	0.96364		-10	0.98861
0.30132	0.38412		0.53755	0.35508		0.96364	-10		0.98861	0.73003
0.38412	0.34174		0.35508	0.48943		-10	0.82939		-10	0.73003
0.34174	0.37985		0.48943	0.37574		0.82939	0.7111		0.73003	0.37848
0.37985	0.34016		0.37574	0.71363		0.7111	-10		0.37848	0.71351
0.34016	0.41476		-10	0.71363		-10	0.80397		0.71351	0.4608
0.41476	0.33021		0.71363	0.56498		0.80397	0.7344		0.4608	0.646
0.33021	0.40528		0.56498	0.37773		0.7344	0.82794		0.646	0.28137
0.40528	0.28996		-10	0.37773		0.82794	0.7524		0.28137	0.65948
0.28996	0.38728		0.37773	0.87658		0.7524	0.83669		0.65948	0.27316
0.38728	0.32379		0.87658	-0.14873		0.83669	0.75099		0.27316	0.65498
0.32379	0.39586		-0.14873	0.84998		0.75099	-10		0.65498	0.47506
0.39586	0.33648		0.84998	0.631		-10	0.60103		0.47506	1.10338
0.33648	0.39816		-10	0.631		0.60103	0.45828		-10	1.10338
0.39816	0.34167		0.631	0.94742		0.45828	0.52992		1.10338	0.61347
0.34167	0.38053		-10	0.94742		0.52992	0.45309		0.61347	-10
0.38053	0.32685		0.94742	0.77502		0.45309	0.54353		-10	0.57398
0.32685	0.40141		-10	0.77502		0.54353	0.45941		0.57398	0.34127
0.40141	0.31823		0.77502	0.5649		0.45941	0.50539		-10	0.34127
[truncated: 11,087 more rows]

## Sheet: fig3h
figure3h	ZIKV 0.001mM Mg2+			ZIKV 1mM Mg2+			ZIKV 5mM Mg2+			ZIKV 100mM Mg2+
[truncated: 15,051 more rows]

[truncated: 71 more sheets: fig3i, fig3j, fig3k, fig3l, fig3m, fig4a, fig4b, fig4c, fig4d, fig4e, fig4f, fig4g, fig4h, fig4i, fig4j, fig4k, fig5a, fig5b, fig5e, fig5f …]
